# Supplementary material for: Data of the Swiss common breeding bird monitoring program
Source: Ecology. 2025 Dec 8;106(12):e70268. doi: 10.1002/ecy.70268 (PMC12683608; doi:10.1002/ecy.70268)
Supplement: Supplementary file 1 — Data S1. [file ECY-106-e70268-s001.zip]

Archive with 6 entries (3 files):
- Data_S1/
- Data_S1/DataS1/
- Data_S1/DataS1/DataS1/
- Data_S1/DataS1/DataS1/data-territories.csv
- Data_S1/DataS1/DataS1/header-species-count.csv
- Data_S1/Metadata_S1.pdf
