# Supplementary material for: Data of the Swiss common breeding bird monitoring program
Source: Ecology. 2025 Dec 8;106(12):e70268. doi: 10.1002/ecy.70268 (PMC12683608; doi:10.1002/ecy.70268)
Supplement: Supplementary file 1 — Data S1. [file ECY-106-e70268-s001.zip › Data_S1/DataS1/DataS1/data-territories.csv]

species_id	euring_id	nameeg	namelt	samplearea_id	year	territories_visit_1	territories_visit_2	territories_visit_3	territories_total
50	70	Little Grebe	Tachybaptus ruficollis	268	1999	0	0	0	0
50	70	Little Grebe	Tachybaptus ruficollis	268	2000	0	0	0	0
50	70	Little Grebe	Tachybaptus ruficollis	268	2001	0	0	0	0
50	70	Little Grebe	Tachybaptus ruficollis	268	2002	0	0	0	0
50	70	Little Grebe	Tachybaptus ruficollis	268	2003	0	0	0	0
50	70	Little Grebe	Tachybaptus ruficollis	268	2004	0	0	0	0
50	70	Little Grebe	Tachybaptus ruficollis	268	2005	0	0	0	0
50	70	Little Grebe	Tachybaptus ruficollis	268	2006	0	0	0	0
50	70	Little Grebe	Tachybaptus ruficollis	268	2007	0	0	0	0
50	70	Little Grebe	Tachybaptus ruficollis	268	2008	0	0	0	0
50	70	Little Grebe	Tachybaptus ruficollis	268	2009	0	0	0	0
50	70	Little Grebe	Tachybaptus ruficollis	268	2010	0	0	0	0
50	70	Little Grebe	Tachybaptus ruficollis	268	2011	0	0	0	0
50	70	Little Grebe	Tachybaptus ruficollis	268	2012	0	0	0	0
50	70	Little Grebe	Tachybaptus ruficollis	268	2013	0	0	0	0
50	70	Little Grebe	Tachybaptus ruficollis	268	2014	0	0	0	0
50	70	Little Grebe	Tachybaptus ruficollis	268	2015	0	0	0	0
50	70	Little Grebe	Tachybaptus ruficollis	268	2016	0	0	0	0
50	70	Little Grebe	Tachybaptus ruficollis	268	2017	0	0	0	0
50	70	Little Grebe	Tachybaptus ruficollis	268	2018	0	0	0	0
50	70	Little Grebe	Tachybaptus ruficollis	268	2019	0	0	0	0
50	70	Little Grebe	Tachybaptus ruficollis	268	2020	0	0	0	0
50	70	Little Grebe	Tachybaptus ruficollis	268	2021	0	0	0	0
50	70	Little Grebe	Tachybaptus ruficollis	268	2022	0	0	0	0
50	70	Little Grebe	Tachybaptus ruficollis	268	2023	0	0	0	0
50	70	Little Grebe	Tachybaptus ruficollis	268	2024	0	0	0	0
50	70	Little Grebe	Tachybaptus ruficollis	269	1999	0	0	0	0
50	70	Little Grebe	Tachybaptus ruficollis	269	2000	0	0	0	0
50	70	Little Grebe	Tachybaptus ruficollis	269	2001	0	0	0	0
50	70	Little Grebe	Tachybaptus ruficollis	269	2002	0	0	0	0
50	70	Little Grebe	Tachybaptus ruficollis	269	2003	0	0	0	0
50	70	Little Grebe	Tachybaptus ruficollis	269	2004	0	0	0	0
50	70	Little Grebe	Tachybaptus ruficollis	269	2005	0	0	0	0
50	70	Little Grebe	Tachybaptus ruficollis	269	2006	0	0	0	0
50	70	Little Grebe	Tachybaptus ruficollis	269	2007	0	0	0	0
50	70	Little Grebe	Tachybaptus ruficollis	269	2008	0	0	0	0
50	70	Little Grebe	Tachybaptus ruficollis	269	2009	0	0	0	0
50	70	Little Grebe	Tachybaptus ruficollis	269	2010	0	0	0	0
50	70	Little Grebe	Tachybaptus ruficollis	269	2011	0	0	0	0
50	70	Little Grebe	Tachybaptus ruficollis	269	2012	0	0	0	0
50	70	Little Grebe	Tachybaptus ruficollis	269	2013	0	0	0	0
50	70	Little Grebe	Tachybaptus ruficollis	269	2014	0	0	0	0
50	70	Little Grebe	Tachybaptus ruficollis	269	2015	0	0	0	0
50	70	Little Grebe	Tachybaptus ruficollis	269	2016	0	0	0	0
50	70	Little Grebe	Tachybaptus ruficollis	269	2017	0	0	0	0
50	70	Little Grebe	Tachybaptus ruficollis	269	2018	0	0	0	0
50	70	Little Grebe	Tachybaptus ruficollis	269	2019	0	0	0	0
50	70	Little Grebe	Tachybaptus ruficollis	269	2020	0	0	0	0
50	70	Little Grebe	Tachybaptus ruficollis	269	2021	0	0	0	0
50	70	Little Grebe	Tachybaptus ruficollis	269	2022	0	0	0	0
50	70	Little Grebe	Tachybaptus ruficollis	269	2023	0	0	0	0
50	70	Little Grebe	Tachybaptus ruficollis	269	2024	0	0	0	0
50	70	Little Grebe	Tachybaptus ruficollis	270	1999	0	0	0	0
50	70	Little Grebe	Tachybaptus ruficollis	270	2000	0	0	0	0
50	70	Little Grebe	Tachybaptus ruficollis	270	2001	0	0	0	0
50	70	Little Grebe	Tachybaptus ruficollis	270	2002	0	0	0	0
50	70	Little Grebe	Tachybaptus ruficollis	270	2003	0	0	0	0
50	70	Little Grebe	Tachybaptus ruficollis	270	2004	0	0	0	0
50	70	Little Grebe	Tachybaptus ruficollis	270	2005	0	0	0	0
50	70	Little Grebe	Tachybaptus ruficollis	270	2006	0	0	0	0
50	70	Little Grebe	Tachybaptus ruficollis	270	2007	0	0	0	0
50	70	Little Grebe	Tachybaptus ruficollis	270	2008	0	0	0	0
50	70	Little Grebe	Tachybaptus ruficollis	270	2009	0	0	0	0
50	70	Little Grebe	Tachybaptus ruficollis	270	2010	0	0	0	0
50	70	Little Grebe	Tachybaptus ruficollis	270	2011	0	0	0	0
50	70	Little Grebe	Tachybaptus ruficollis	270	2012	0	0	0	0
50	70	Little Grebe	Tachybaptus ruficollis	270	2013	0	0	0	0
50	70	Little Grebe	Tachybaptus ruficollis	270	2014	0	0	0	0
50	70	Little Grebe	Tachybaptus ruficollis	270	2015	0	0	0	0
50	70	Little Grebe	Tachybaptus ruficollis	270	2016	0	0	0	0
50	70	Little Grebe	Tachybaptus ruficollis	270	2017	0	0	0	0
50	70	Little Grebe	Tachybaptus ruficollis	270	2018	0	0	0	0
50	70	Little Grebe	Tachybaptus ruficollis	270	2019	0	0	0	0
50	70	Little Grebe	Tachybaptus ruficollis	270	2020	0	0	0	0
50	70	Little Grebe	Tachybaptus ruficollis	270	2021	0	0	0	0
50	70	Little Grebe	Tachybaptus ruficollis	270	2022	0	0	0	0
50	70	Little Grebe	Tachybaptus ruficollis	270	2023	0	0	0	0
50	70	Little Grebe	Tachybaptus ruficollis	270	2024	0	0	0	0
50	70	Little Grebe	Tachybaptus ruficollis	271	1999	0	0	0	0
50	70	Little Grebe	Tachybaptus ruficollis	271	2000	0	0	0	0
50	70	Little Grebe	Tachybaptus ruficollis	271	2001	NA	0	0	0
50	70	Little Grebe	Tachybaptus ruficollis	271	2002	NA	0	0	0
50	70	Little Grebe	Tachybaptus ruficollis	271	2003	0	0	0	0
50	70	Little Grebe	Tachybaptus ruficollis	271	2004	0	0	0	0
50	70	Little Grebe	Tachybaptus ruficollis	271	2005	0	0	0	0
50	70	Little Grebe	Tachybaptus ruficollis	271	2006	0	0	0	0
50	70	Little Grebe	Tachybaptus ruficollis	271	2007	0	0	0	0
50	70	Little Grebe	Tachybaptus ruficollis	271	2008	0	0	0	0
50	70	Little Grebe	Tachybaptus ruficollis	271	2009	0	0	0	0
50	70	Little Grebe	Tachybaptus ruficollis	271	2010	0	0	0	0
50	70	Little Grebe	Tachybaptus ruficollis	271	2011	0	0	0	0
50	70	Little Grebe	Tachybaptus ruficollis	271	2012	0	0	0	0
50	70	Little Grebe	Tachybaptus ruficollis	271	2013	0	0	0	0
50	70	Little Grebe	Tachybaptus ruficollis	271	2014	0	0	0	0
50	70	Little Grebe	Tachybaptus ruficollis	271	2015	0	0	0	0
50	70	Little Grebe	Tachybaptus ruficollis	271	2016	0	0	0	0
50	70	Little Grebe	Tachybaptus ruficollis	271	2017	0	0	0	0
50	70	Little Grebe	Tachybaptus ruficollis	271	2018	0	0	0	0
50	70	Little Grebe	Tachybaptus ruficollis	271	2019	0	0	0	0
50	70	Little Grebe	Tachybaptus ruficollis	271	2020	0	0	0	0
50	70	Little Grebe	Tachybaptus ruficollis	271	2021	0	0	0	0
50	70	Little Grebe	Tachybaptus ruficollis	271	2022	0	0	0	0
50	70	Little Grebe	Tachybaptus ruficollis	271	2023	0	0	0	0
50	70	Little Grebe	Tachybaptus ruficollis	271	2024	0	0	0	0
50	70	Little Grebe	Tachybaptus ruficollis	272	1999	0	0	0	0
50	70	Little Grebe	Tachybaptus ruficollis	272	2000	0	0	0	0
50	70	Little Grebe	Tachybaptus ruficollis	272	2001	0	0	0	0
50	70	Little Grebe	Tachybaptus ruficollis	272	2002	0	0	0	0
50	70	Little Grebe	Tachybaptus ruficollis	272	2003	0	0	0	0
50	70	Little Grebe	Tachybaptus ruficollis	272	2004	0	0	0	0
50	70	Little Grebe	Tachybaptus ruficollis	272	2005	0	0	0	0
50	70	Little Grebe	Tachybaptus ruficollis	272	2006	0	0	0	0
50	70	Little Grebe	Tachybaptus ruficollis	272	2007	0	0	0	0
50	70	Little Grebe	Tachybaptus ruficollis	272	2008	0	0	0	0
50	70	Little Grebe	Tachybaptus ruficollis	272	2009	0	0	0	0
50	70	Little Grebe	Tachybaptus ruficollis	272	2010	0	0	0	0
50	70	Little Grebe	Tachybaptus ruficollis	272	2011	0	0	0	0
50	70	Little Grebe	Tachybaptus ruficollis	272	2012	0	0	0	0
50	70	Little Grebe	Tachybaptus ruficollis	272	2013	0	0	0	0
50	70	Little Grebe	Tachybaptus ruficollis	272	2014	0	0	0	0
50	70	Little Grebe	Tachybaptus ruficollis	272	2015	0	0	0	0
50	70	Little Grebe	Tachybaptus ruficollis	272	2016	0	0	0	0
50	70	Little Grebe	Tachybaptus ruficollis	272	2017	0	0	0	0
50	70	Little Grebe	Tachybaptus ruficollis	272	2018	0	0	0	0
50	70	Little Grebe	Tachybaptus ruficollis	272	2019	0	0	0	0
50	70	Little Grebe	Tachybaptus ruficollis	272	2020	0	0	0	0
50	70	Little Grebe	Tachybaptus ruficollis	272	2021	0	0	0	0
50	70	Little Grebe	Tachybaptus ruficollis	272	2022	0	0	0	0
50	70	Little Grebe	Tachybaptus ruficollis	272	2023	0	0	0	0
50	70	Little Grebe	Tachybaptus ruficollis	272	2024	0	0	0	0
50	70	Little Grebe	Tachybaptus ruficollis	273	2000	0	0	0	0
50	70	Little Grebe	Tachybaptus ruficollis	273	2001	0	0	0	0
50	70	Little Grebe	Tachybaptus ruficollis	273	2002	0	0	0	0
50	70	Little Grebe	Tachybaptus ruficollis	273	2003	0	0	0	0
50	70	Little Grebe	Tachybaptus ruficollis	273	2004	0	0	0	0
50	70	Little Grebe	Tachybaptus ruficollis	273	2005	0	0	0	0
50	70	Little Grebe	Tachybaptus ruficollis	273	2006	0	0	0	0
50	70	Little Grebe	Tachybaptus ruficollis	273	2007	0	0	0	0
50	70	Little Grebe	Tachybaptus ruficollis	273	2008	0	0	0	0
50	70	Little Grebe	Tachybaptus ruficollis	273	2009	0	0	0	0
50	70	Little Grebe	Tachybaptus ruficollis	273	2010	0	0	0	0
50	70	Little Grebe	Tachybaptus ruficollis	273	2011	0	0	0	0
50	70	Little Grebe	Tachybaptus ruficollis	273	2012	0	0	0	0
50	70	Little Grebe	Tachybaptus ruficollis	273	2013	0	0	0	0
50	70	Little Grebe	Tachybaptus ruficollis	273	2014	0	0	0	0
50	70	Little Grebe	Tachybaptus ruficollis	273	2015	0	0	0	0
50	70	Little Grebe	Tachybaptus ruficollis	273	2016	0	0	0	0
50	70	Little Grebe	Tachybaptus ruficollis	273	2017	0	0	0	0
50	70	Little Grebe	Tachybaptus ruficollis	273	2018	0	0	0	0
50	70	Little Grebe	Tachybaptus ruficollis	273	2019	0	0	0	0
50	70	Little Grebe	Tachybaptus ruficollis	273	2020	0	0	0	0
50	70	Little Grebe	Tachybaptus ruficollis	273	2021	0	0	0	0
50	70	Little Grebe	Tachybaptus ruficollis	273	2022	0	0	0	0
50	70	Little Grebe	Tachybaptus ruficollis	273	2023	0	0	0	0
50	70	Little Grebe	Tachybaptus ruficollis	273	2024	0	0	0	0
50	70	Little Grebe	Tachybaptus ruficollis	274	1999	0	0	0	0
50	70	Little Grebe	Tachybaptus ruficollis	274	2000	0	0	0	0
50	70	Little Grebe	Tachybaptus ruficollis	274	2001	0	0	0	0
50	70	Little Grebe	Tachybaptus ruficollis	274	2002	0	0	0	0
50	70	Little Grebe	Tachybaptus ruficollis	274	2003	0	0	0	0
50	70	Little Grebe	Tachybaptus ruficollis	274	2004	0	0	0	0
50	70	Little Grebe	Tachybaptus ruficollis	274	2005	0	0	0	0
50	70	Little Grebe	Tachybaptus ruficollis	274	2006	0	0	0	0
50	70	Little Grebe	Tachybaptus ruficollis	274	2007	0	0	0	0
50	70	Little Grebe	Tachybaptus ruficollis	274	2008	0	0	0	0
50	70	Little Grebe	Tachybaptus ruficollis	274	2009	0	0	0	0
50	70	Little Grebe	Tachybaptus ruficollis	274	2010	0	0	0	0
50	70	Little Grebe	Tachybaptus ruficollis	274	2011	0	0	0	0
50	70	Little Grebe	Tachybaptus ruficollis	274	2012	0	0	0	0
50	70	Little Grebe	Tachybaptus ruficollis	274	2013	0	0	0	0
50	70	Little Grebe	Tachybaptus ruficollis	274	2014	0	0	0	0
50	70	Little Grebe	Tachybaptus ruficollis	274	2015	0	0	0	0
50	70	Little Grebe	Tachybaptus ruficollis	274	2016	0	0	0	0
50	70	Little Grebe	Tachybaptus ruficollis	274	2017	0	0	0	0
50	70	Little Grebe	Tachybaptus ruficollis	274	2018	0	0	0	0
50	70	Little Grebe	Tachybaptus ruficollis	274	2019	0	0	0	0
50	70	Little Grebe	Tachybaptus ruficollis	274	2020	0	0	0	0
50	70	Little Grebe	Tachybaptus ruficollis	274	2021	0	0	0	0
50	70	Little Grebe	Tachybaptus ruficollis	274	2022	0	0	0	0
50	70	Little Grebe	Tachybaptus ruficollis	274	2023	0	0	0	0
50	70	Little Grebe	Tachybaptus ruficollis	274	2024	0	0	0	0
50	70	Little Grebe	Tachybaptus ruficollis	275	1999	0	0	0	0
50	70	Little Grebe	Tachybaptus ruficollis	275	2000	0	0	0	0
50	70	Little Grebe	Tachybaptus ruficollis	275	2001	0	0	0	0
50	70	Little Grebe	Tachybaptus ruficollis	275	2002	0	0	0	0
50	70	Little Grebe	Tachybaptus ruficollis	275	2003	0	0	0	0
50	70	Little Grebe	Tachybaptus ruficollis	275	2004	0	0	0	0
50	70	Little Grebe	Tachybaptus ruficollis	275	2005	0	0	0	0
50	70	Little Grebe	Tachybaptus ruficollis	275	2006	0	0	0	0
50	70	Little Grebe	Tachybaptus ruficollis	275	2007	0	0	0	0
50	70	Little Grebe	Tachybaptus ruficollis	275	2008	0	0	0	0
50	70	Little Grebe	Tachybaptus ruficollis	275	2009	0	0	0	0
50	70	Little Grebe	Tachybaptus ruficollis	275	2010	0	0	0	0
50	70	Little Grebe	Tachybaptus ruficollis	275	2011	0	0	0	0
50	70	Little Grebe	Tachybaptus ruficollis	275	2012	0	0	0	0
50	70	Little Grebe	Tachybaptus ruficollis	275	2013	0	0	0	0
50	70	Little Grebe	Tachybaptus ruficollis	275	2014	0	0	0	0
50	70	Little Grebe	Tachybaptus ruficollis	275	2015	0	0	0	0
50	70	Little Grebe	Tachybaptus ruficollis	275	2016	0	0	0	0
50	70	Little Grebe	Tachybaptus ruficollis	275	2017	0	0	0	0
50	70	Little Grebe	Tachybaptus ruficollis	275	2018	0	0	0	0
50	70	Little Grebe	Tachybaptus ruficollis	275	2019	0	0	0	0
50	70	Little Grebe	Tachybaptus ruficollis	275	2020	0	0	0	0
50	70	Little Grebe	Tachybaptus ruficollis	275	2021	0	0	0	0
50	70	Little Grebe	Tachybaptus ruficollis	275	2022	0	0	0	0
50	70	Little Grebe	Tachybaptus ruficollis	275	2023	0	0	0	0
50	70	Little Grebe	Tachybaptus ruficollis	275	2024	0	0	0	0
50	70	Little Grebe	Tachybaptus ruficollis	276	2000	0	0	0	0
50	70	Little Grebe	Tachybaptus ruficollis	276	2001	0	0	0	0
50	70	Little Grebe	Tachybaptus ruficollis	276	2003	0	0	0	0
50	70	Little Grebe	Tachybaptus ruficollis	276	2004	0	0	0	0
50	70	Little Grebe	Tachybaptus ruficollis	276	2005	0	0	0	0
50	70	Little Grebe	Tachybaptus ruficollis	276	2006	0	0	0	0
50	70	Little Grebe	Tachybaptus ruficollis	276	2007	0	0	0	0
50	70	Little Grebe	Tachybaptus ruficollis	276	2008	0	0	0	0
50	70	Little Grebe	Tachybaptus ruficollis	276	2009	0	0	0	0
50	70	Little Grebe	Tachybaptus ruficollis	276	2010	0	0	0	0
50	70	Little Grebe	Tachybaptus ruficollis	276	2011	0	0	0	0
50	70	Little Grebe	Tachybaptus ruficollis	276	2012	0	0	0	0
50	70	Little Grebe	Tachybaptus ruficollis	276	2013	0	0	0	0
50	70	Little Grebe	Tachybaptus ruficollis	276	2014	0	0	0	0
50	70	Little Grebe	Tachybaptus ruficollis	276	2015	0	0	0	0
50	70	Little Grebe	Tachybaptus ruficollis	276	2016	0	0	0	0
50	70	Little Grebe	Tachybaptus ruficollis	276	2017	0	0	0	0
50	70	Little Grebe	Tachybaptus ruficollis	276	2019	0	0	0	0
50	70	Little Grebe	Tachybaptus ruficollis	276	2020	0	0	0	0
50	70	Little Grebe	Tachybaptus ruficollis	276	2021	0	0	0	0
50	70	Little Grebe	Tachybaptus ruficollis	276	2022	0	0	0	0
50	70	Little Grebe	Tachybaptus ruficollis	276	2023	0	0	0	0
50	70	Little Grebe	Tachybaptus ruficollis	276	2024	0	0	0	0
50	70	Little Grebe	Tachybaptus ruficollis	277	1999	0	0	0	0
50	70	Little Grebe	Tachybaptus ruficollis	277	2000	0	0	0	0
50	70	Little Grebe	Tachybaptus ruficollis	277	2001	0	0	0	0
50	70	Little Grebe	Tachybaptus ruficollis	277	2002	0	0	0	0
50	70	Little Grebe	Tachybaptus ruficollis	277	2003	0	0	0	0
50	70	Little Grebe	Tachybaptus ruficollis	277	2004	0	0	0	0
50	70	Little Grebe	Tachybaptus ruficollis	277	2005	0	0	0	0
50	70	Little Grebe	Tachybaptus ruficollis	277	2006	0	0	0	0
50	70	Little Grebe	Tachybaptus ruficollis	277	2007	0	0	0	0
50	70	Little Grebe	Tachybaptus ruficollis	277	2008	0	0	0	0
50	70	Little Grebe	Tachybaptus ruficollis	277	2009	0	0	0	0
50	70	Little Grebe	Tachybaptus ruficollis	277	2010	0	0	0	0
50	70	Little Grebe	Tachybaptus ruficollis	277	2011	0	0	0	0
50	70	Little Grebe	Tachybaptus ruficollis	277	2012	0	0	0	0
50	70	Little Grebe	Tachybaptus ruficollis	277	2013	0	0	0	0
50	70	Little Grebe	Tachybaptus ruficollis	277	2014	0	0	0	0
50	70	Little Grebe	Tachybaptus ruficollis	277	2015	0	0	0	0
50	70	Little Grebe	Tachybaptus ruficollis	277	2016	0	0	0	0
50	70	Little Grebe	Tachybaptus ruficollis	277	2017	0	0	0	0
50	70	Little Grebe	Tachybaptus ruficollis	277	2018	0	0	0	0
50	70	Little Grebe	Tachybaptus ruficollis	277	2019	0	0	0	0
50	70	Little Grebe	Tachybaptus ruficollis	277	2020	0	0	0	0
50	70	Little Grebe	Tachybaptus ruficollis	277	2021	0	0	0	0
50	70	Little Grebe	Tachybaptus ruficollis	277	2022	0	0	0	0
50	70	Little Grebe	Tachybaptus ruficollis	277	2023	0	0	0	0
50	70	Little Grebe	Tachybaptus ruficollis	277	2024	0	0	0	0
50	70	Little Grebe	Tachybaptus ruficollis	278	1999	0	0	0	0
50	70	Little Grebe	Tachybaptus ruficollis	278	2000	0	0	0	0
50	70	Little Grebe	Tachybaptus ruficollis	278	2001	0	0	0	0
50	70	Little Grebe	Tachybaptus ruficollis	278	2002	0	0	0	0
50	70	Little Grebe	Tachybaptus ruficollis	278	2003	0	0	0	0
50	70	Little Grebe	Tachybaptus ruficollis	278	2004	0	0	0	0
50	70	Little Grebe	Tachybaptus ruficollis	278	2005	0	0	0	0
50	70	Little Grebe	Tachybaptus ruficollis	278	2006	0	0	0	0
50	70	Little Grebe	Tachybaptus ruficollis	278	2007	0	0	0	0
50	70	Little Grebe	Tachybaptus ruficollis	278	2008	0	0	0	0
50	70	Little Grebe	Tachybaptus ruficollis	278	2009	0	0	0	0
50	70	Little Grebe	Tachybaptus ruficollis	278	2010	0	0	0	0
50	70	Little Grebe	Tachybaptus ruficollis	278	2011	0	0	0	0
50	70	Little Grebe	Tachybaptus ruficollis	278	2012	0	0	0	0
50	70	Little Grebe	Tachybaptus ruficollis	278	2013	0	0	0	0
50	70	Little Grebe	Tachybaptus ruficollis	278	2014	0	0	0	0
50	70	Little Grebe	Tachybaptus ruficollis	278	2015	0	0	0	0
50	70	Little Grebe	Tachybaptus ruficollis	278	2016	0	0	0	0
50	70	Little Grebe	Tachybaptus ruficollis	278	2017	0	0	0	0
50	70	Little Grebe	Tachybaptus ruficollis	278	2018	0	0	0	0
50	70	Little Grebe	Tachybaptus ruficollis	278	2019	0	0	0	0
50	70	Little Grebe	Tachybaptus ruficollis	278	2020	0	0	0	0
50	70	Little Grebe	Tachybaptus ruficollis	278	2021	0	0	0	0
50	70	Little Grebe	Tachybaptus ruficollis	278	2022	0	0	0	0
50	70	Little Grebe	Tachybaptus ruficollis	278	2023	0	0	0	0
50	70	Little Grebe	Tachybaptus ruficollis	278	2024	0	0	0	0
50	70	Little Grebe	Tachybaptus ruficollis	279	2000	0	0	0	0
50	70	Little Grebe	Tachybaptus ruficollis	279	2001	NA	NA	NA	1
50	70	Little Grebe	Tachybaptus ruficollis	279	2002	NA	NA	NA	1
50	70	Little Grebe	Tachybaptus ruficollis	279	2003	0	0	0	0
50	70	Little Grebe	Tachybaptus ruficollis	279	2004	0	0	0	0
50	70	Little Grebe	Tachybaptus ruficollis	279	2005	0	0	0	0
50	70	Little Grebe	Tachybaptus ruficollis	279	2006	NA	NA	NA	1
50	70	Little Grebe	Tachybaptus ruficollis	279	2007	0	0	0	0
50	70	Little Grebe	Tachybaptus ruficollis	279	2008	NA	NA	NA	1
50	70	Little Grebe	Tachybaptus ruficollis	279	2009	NA	NA	NA	1
50	70	Little Grebe	Tachybaptus ruficollis	279	2010	NA	NA	NA	1
50	70	Little Grebe	Tachybaptus ruficollis	279	2011	0	0	0	0
50	70	Little Grebe	Tachybaptus ruficollis	279	2012	0	0	0	0
50	70	Little Grebe	Tachybaptus ruficollis	279	2013	0	0	0	0
50	70	Little Grebe	Tachybaptus ruficollis	279	2014	0	0	0	0
50	70	Little Grebe	Tachybaptus ruficollis	279	2015	0	0	1	1
50	70	Little Grebe	Tachybaptus ruficollis	279	2016	0	1	0	1
50	70	Little Grebe	Tachybaptus ruficollis	279	2017	0	1	1	1
50	70	Little Grebe	Tachybaptus ruficollis	279	2018	0	0	0	0
50	70	Little Grebe	Tachybaptus ruficollis	279	2019	1	0	0	1
50	70	Little Grebe	Tachybaptus ruficollis	279	2020	0	0	0	0
50	70	Little Grebe	Tachybaptus ruficollis	279	2021	0	0	0	0
50	70	Little Grebe	Tachybaptus ruficollis	279	2022	0	0	0	0
50	70	Little Grebe	Tachybaptus ruficollis	279	2023	0	0	0	0
50	70	Little Grebe	Tachybaptus ruficollis	279	2024	0	0	0	0
50	70	Little Grebe	Tachybaptus ruficollis	280	1999	0	0	0	0
50	70	Little Grebe	Tachybaptus ruficollis	280	2000	0	0	0	0
50	70	Little Grebe	Tachybaptus ruficollis	280	2001	0	0	0	0
50	70	Little Grebe	Tachybaptus ruficollis	280	2002	0	0	0	0
50	70	Little Grebe	Tachybaptus ruficollis	280	2003	0	0	0	0
50	70	Little Grebe	Tachybaptus ruficollis	280	2004	0	0	0	0
50	70	Little Grebe	Tachybaptus ruficollis	280	2005	0	0	0	0
50	70	Little Grebe	Tachybaptus ruficollis	280	2006	0	0	0	0
50	70	Little Grebe	Tachybaptus ruficollis	280	2007	0	0	0	0
50	70	Little Grebe	Tachybaptus ruficollis	280	2008	0	0	0	0
50	70	Little Grebe	Tachybaptus ruficollis	280	2009	0	0	0	0
50	70	Little Grebe	Tachybaptus ruficollis	280	2010	0	0	0	0
50	70	Little Grebe	Tachybaptus ruficollis	280	2011	0	0	0	0
50	70	Little Grebe	Tachybaptus ruficollis	280	2012	0	0	0	0
50	70	Little Grebe	Tachybaptus ruficollis	280	2013	0	0	0	0
50	70	Little Grebe	Tachybaptus ruficollis	280	2014	0	0	0	0
50	70	Little Grebe	Tachybaptus ruficollis	280	2015	0	0	0	0
50	70	Little Grebe	Tachybaptus ruficollis	280	2016	0	0	0	0
50	70	Little Grebe	Tachybaptus ruficollis	280	2017	0	0	0	0
50	70	Little Grebe	Tachybaptus ruficollis	280	2018	0	0	0	0
50	70	Little Grebe	Tachybaptus ruficollis	280	2019	0	0	0	0
50	70	Little Grebe	Tachybaptus ruficollis	280	2020	0	0	0	0
50	70	Little Grebe	Tachybaptus ruficollis	280	2021	0	0	0	0
50	70	Little Grebe	Tachybaptus ruficollis	280	2022	0	0	0	0
50	70	Little Grebe	Tachybaptus ruficollis	280	2023	0	0	0	0
50	70	Little Grebe	Tachybaptus ruficollis	280	2024	0	0	0	0
50	70	Little Grebe	Tachybaptus ruficollis	281	2000	0	0	0	0
50	70	Little Grebe	Tachybaptus ruficollis	281	2003	0	0	0	0
50	70	Little Grebe	Tachybaptus ruficollis	281	2004	0	0	0	0
50	70	Little Grebe	Tachybaptus ruficollis	281	2005	0	0	0	0
50	70	Little Grebe	Tachybaptus ruficollis	281	2006	0	0	0	0
50	70	Little Grebe	Tachybaptus ruficollis	281	2007	0	0	0	0
50	70	Little Grebe	Tachybaptus ruficollis	281	2008	0	0	0	0
50	70	Little Grebe	Tachybaptus ruficollis	281	2009	0	0	0	0
50	70	Little Grebe	Tachybaptus ruficollis	281	2010	0	0	0	0
50	70	Little Grebe	Tachybaptus ruficollis	281	2011	0	0	0	0
50	70	Little Grebe	Tachybaptus ruficollis	281	2012	0	0	0	0
50	70	Little Grebe	Tachybaptus ruficollis	281	2013	0	0	0	0
50	70	Little Grebe	Tachybaptus ruficollis	281	2014	0	0	0	0
50	70	Little Grebe	Tachybaptus ruficollis	281	2015	0	0	0	0
50	70	Little Grebe	Tachybaptus ruficollis	281	2016	0	0	0	0
50	70	Little Grebe	Tachybaptus ruficollis	281	2017	0	0	0	0
50	70	Little Grebe	Tachybaptus ruficollis	281	2018	0	0	0	0
50	70	Little Grebe	Tachybaptus ruficollis	281	2019	0	0	0	0
50	70	Little Grebe	Tachybaptus ruficollis	281	2020	0	0	0	0
50	70	Little Grebe	Tachybaptus ruficollis	281	2021	0	0	0	0
50	70	Little Grebe	Tachybaptus ruficollis	281	2022	0	0	0	0
50	70	Little Grebe	Tachybaptus ruficollis	281	2023	0	0	0	0
50	70	Little Grebe	Tachybaptus ruficollis	281	2024	0	0	0	0
50	70	Little Grebe	Tachybaptus ruficollis	282	1999	0	0	0	0
50	70	Little Grebe	Tachybaptus ruficollis	282	2000	0	0	0	0
50	70	Little Grebe	Tachybaptus ruficollis	282	2001	0	0	0	0
50	70	Little Grebe	Tachybaptus ruficollis	282	2002	0	0	0	0
50	70	Little Grebe	Tachybaptus ruficollis	282	2003	0	0	0	0
50	70	Little Grebe	Tachybaptus ruficollis	282	2004	0	0	0	0
50	70	Little Grebe	Tachybaptus ruficollis	282	2005	0	0	0	0
50	70	Little Grebe	Tachybaptus ruficollis	282	2006	0	0	0	0
50	70	Little Grebe	Tachybaptus ruficollis	282	2007	0	0	0	0
50	70	Little Grebe	Tachybaptus ruficollis	282	2008	0	0	0	0
50	70	Little Grebe	Tachybaptus ruficollis	282	2009	0	0	0	0
50	70	Little Grebe	Tachybaptus ruficollis	282	2010	0	0	0	0
50	70	Little Grebe	Tachybaptus ruficollis	282	2011	0	0	0	0
50	70	Little Grebe	Tachybaptus ruficollis	282	2012	0	0	0	0
50	70	Little Grebe	Tachybaptus ruficollis	282	2013	0	0	0	0
50	70	Little Grebe	Tachybaptus ruficollis	282	2014	0	0	0	0
50	70	Little Grebe	Tachybaptus ruficollis	282	2015	0	0	0	0
50	70	Little Grebe	Tachybaptus ruficollis	282	2016	0	0	0	0
50	70	Little Grebe	Tachybaptus ruficollis	282	2017	0	0	0	0
50	70	Little Grebe	Tachybaptus ruficollis	282	2018	0	0	0	0
50	70	Little Grebe	Tachybaptus ruficollis	282	2019	0	0	0	0
50	70	Little Grebe	Tachybaptus ruficollis	282	2020	0	0	0	0
50	70	Little Grebe	Tachybaptus ruficollis	282	2021	0	0	0	0
50	70	Little Grebe	Tachybaptus ruficollis	282	2022	0	0	0	0
50	70	Little Grebe	Tachybaptus ruficollis	282	2023	0	0	0	0
50	70	Little Grebe	Tachybaptus ruficollis	282	2024	0	0	0	0
50	70	Little Grebe	Tachybaptus ruficollis	283	1999	0	0	0	0
50	70	Little Grebe	Tachybaptus ruficollis	283	2000	0	0	0	0
50	70	Little Grebe	Tachybaptus ruficollis	283	2001	0	0	0	0
50	70	Little Grebe	Tachybaptus ruficollis	283	2002	0	0	0	0
50	70	Little Grebe	Tachybaptus ruficollis	283	2003	0	0	0	0
50	70	Little Grebe	Tachybaptus ruficollis	283	2004	0	0	0	0
50	70	Little Grebe	Tachybaptus ruficollis	283	2005	0	0	0	0
50	70	Little Grebe	Tachybaptus ruficollis	283	2006	0	0	0	0
50	70	Little Grebe	Tachybaptus ruficollis	283	2007	0	0	0	0
50	70	Little Grebe	Tachybaptus ruficollis	283	2008	0	0	0	0
50	70	Little Grebe	Tachybaptus ruficollis	283	2009	0	0	0	0
50	70	Little Grebe	Tachybaptus ruficollis	283	2010	0	0	0	0
50	70	Little Grebe	Tachybaptus ruficollis	283	2011	0	0	0	0
50	70	Little Grebe	Tachybaptus ruficollis	283	2012	0	0	0	0
50	70	Little Grebe	Tachybaptus ruficollis	283	2013	0	0	0	0
50	70	Little Grebe	Tachybaptus ruficollis	283	2014	0	0	0	0
50	70	Little Grebe	Tachybaptus ruficollis	283	2015	0	0	0	0
50	70	Little Grebe	Tachybaptus ruficollis	283	2016	0	0	0	0
50	70	Little Grebe	Tachybaptus ruficollis	283	2017	0	0	0	0
50	70	Little Grebe	Tachybaptus ruficollis	283	2018	0	0	0	0
50	70	Little Grebe	Tachybaptus ruficollis	283	2019	0	0	0	0
50	70	Little Grebe	Tachybaptus ruficollis	283	2020	0	0	0	0
50	70	Little Grebe	Tachybaptus ruficollis	283	2021	0	0	0	0
50	70	Little Grebe	Tachybaptus ruficollis	283	2022	0	0	0	0
50	70	Little Grebe	Tachybaptus ruficollis	283	2023	0	0	0	0
50	70	Little Grebe	Tachybaptus ruficollis	283	2024	0	0	0	0
50	70	Little Grebe	Tachybaptus ruficollis	284	1999	0	0	0	0
50	70	Little Grebe	Tachybaptus ruficollis	284	2000	0	0	0	0
50	70	Little Grebe	Tachybaptus ruficollis	284	2001	0	0	0	0
50	70	Little Grebe	Tachybaptus ruficollis	284	2002	0	0	0	0
50	70	Little Grebe	Tachybaptus ruficollis	284	2004	0	0	0	0
50	70	Little Grebe	Tachybaptus ruficollis	284	2005	0	0	0	0
50	70	Little Grebe	Tachybaptus ruficollis	284	2006	0	0	0	0
50	70	Little Grebe	Tachybaptus ruficollis	284	2007	0	0	0	0
50	70	Little Grebe	Tachybaptus ruficollis	284	2008	0	0	0	0
50	70	Little Grebe	Tachybaptus ruficollis	284	2009	0	0	0	0
50	70	Little Grebe	Tachybaptus ruficollis	284	2010	0	0	0	0
50	70	Little Grebe	Tachybaptus ruficollis	284	2011	0	0	0	0
50	70	Little Grebe	Tachybaptus ruficollis	284	2012	0	0	0	0
50	70	Little Grebe	Tachybaptus ruficollis	284	2013	0	0	0	0
50	70	Little Grebe	Tachybaptus ruficollis	284	2014	0	0	0	0
50	70	Little Grebe	Tachybaptus ruficollis	284	2015	0	0	0	0
50	70	Little Grebe	Tachybaptus ruficollis	284	2016	0	0	0	0
50	70	Little Grebe	Tachybaptus ruficollis	284	2017	0	0	0	0
50	70	Little Grebe	Tachybaptus ruficollis	284	2018	0	0	0	0
50	70	Little Grebe	Tachybaptus ruficollis	284	2019	0	0	0	0
50	70	Little Grebe	Tachybaptus ruficollis	284	2020	0	0	0	0
50	70	Little Grebe	Tachybaptus ruficollis	284	2021	0	0	0	0
50	70	Little Grebe	Tachybaptus ruficollis	284	2022	0	0	0	0
50	70	Little Grebe	Tachybaptus ruficollis	284	2023	0	0	0	0
50	70	Little Grebe	Tachybaptus ruficollis	284	2024	0	0	0	0
50	70	Little Grebe	Tachybaptus ruficollis	285	1999	0	0	0	0
50	70	Little Grebe	Tachybaptus ruficollis	285	2000	0	0	0	0
50	70	Little Grebe	Tachybaptus ruficollis	285	2001	0	0	0	0
50	70	Little Grebe	Tachybaptus ruficollis	285	2002	0	0	0	0
50	70	Little Grebe	Tachybaptus ruficollis	285	2003	NA	0	0	0
50	70	Little Grebe	Tachybaptus ruficollis	285	2004	0	0	0	0
50	70	Little Grebe	Tachybaptus ruficollis	285	2005	0	0	0	0
50	70	Little Grebe	Tachybaptus ruficollis	285	2006	0	0	0	0
50	70	Little Grebe	Tachybaptus ruficollis	285	2007	0	0	0	0
50	70	Little Grebe	Tachybaptus ruficollis	285	2008	0	0	0	0
50	70	Little Grebe	Tachybaptus ruficollis	285	2009	0	0	0	0
50	70	Little Grebe	Tachybaptus ruficollis	285	2010	0	0	0	0
50	70	Little Grebe	Tachybaptus ruficollis	285	2011	0	0	0	0
50	70	Little Grebe	Tachybaptus ruficollis	285	2012	0	0	0	0
50	70	Little Grebe	Tachybaptus ruficollis	285	2013	0	0	0	0
50	70	Little Grebe	Tachybaptus ruficollis	285	2014	0	0	0	0
50	70	Little Grebe	Tachybaptus ruficollis	285	2015	0	0	0	0
50	70	Little Grebe	Tachybaptus ruficollis	285	2016	0	0	0	0
50	70	Little Grebe	Tachybaptus ruficollis	285	2017	0	0	0	0
50	70	Little Grebe	Tachybaptus ruficollis	285	2018	0	0	0	0
50	70	Little Grebe	Tachybaptus ruficollis	285	2019	0	0	0	0
50	70	Little Grebe	Tachybaptus ruficollis	285	2020	0	0	0	0
50	70	Little Grebe	Tachybaptus ruficollis	285	2021	0	0	0	0
50	70	Little Grebe	Tachybaptus ruficollis	285	2022	0	0	0	0
50	70	Little Grebe	Tachybaptus ruficollis	285	2023	0	0	0	0
50	70	Little Grebe	Tachybaptus ruficollis	285	2024	0	0	0	0
50	70	Little Grebe	Tachybaptus ruficollis	286	1999	0	0	0	0
50	70	Little Grebe	Tachybaptus ruficollis	286	2000	0	0	0	0
50	70	Little Grebe	Tachybaptus ruficollis	286	2001	0	0	0	0
50	70	Little Grebe	Tachybaptus ruficollis	286	2002	0	0	0	0
50	70	Little Grebe	Tachybaptus ruficollis	286	2003	0	0	0	0
50	70	Little Grebe	Tachybaptus ruficollis	286	2004	0	0	0	0
50	70	Little Grebe	Tachybaptus ruficollis	286	2005	0	0	0	0
50	70	Little Grebe	Tachybaptus ruficollis	286	2006	0	0	0	0
50	70	Little Grebe	Tachybaptus ruficollis	286	2007	0	0	0	0
50	70	Little Grebe	Tachybaptus ruficollis	286	2008	0	0	0	0
50	70	Little Grebe	Tachybaptus ruficollis	286	2009	0	0	0	0
50	70	Little Grebe	Tachybaptus ruficollis	286	2010	0	0	0	0
50	70	Little Grebe	Tachybaptus ruficollis	286	2011	0	0	0	0
50	70	Little Grebe	Tachybaptus ruficollis	286	2012	0	0	0	0
50	70	Little Grebe	Tachybaptus ruficollis	286	2013	0	0	0	0
50	70	Little Grebe	Tachybaptus ruficollis	286	2014	0	0	0	0
50	70	Little Grebe	Tachybaptus ruficollis	286	2015	0	0	0	0
50	70	Little Grebe	Tachybaptus ruficollis	286	2016	0	0	0	0
50	70	Little Grebe	Tachybaptus ruficollis	286	2017	0	0	0	0
50	70	Little Grebe	Tachybaptus ruficollis	286	2018	0	0	0	0
50	70	Little Grebe	Tachybaptus ruficollis	286	2019	0	0	0	0
50	70	Little Grebe	Tachybaptus ruficollis	286	2020	0	0	0	0
50	70	Little Grebe	Tachybaptus ruficollis	286	2021	0	0	0	0
50	70	Little Grebe	Tachybaptus ruficollis	286	2022	0	0	0	0
50	70	Little Grebe	Tachybaptus ruficollis	286	2023	0	0	0	0
50	70	Little Grebe	Tachybaptus ruficollis	286	2024	0	0	0	0
50	70	Little Grebe	Tachybaptus ruficollis	287	1999	0	0	0	0
50	70	Little Grebe	Tachybaptus ruficollis	287	2000	0	0	0	0
50	70	Little Grebe	Tachybaptus ruficollis	287	2001	0	0	0	0
50	70	Little Grebe	Tachybaptus ruficollis	287	2002	0	0	0	0
50	70	Little Grebe	Tachybaptus ruficollis	287	2003	0	0	0	0
50	70	Little Grebe	Tachybaptus ruficollis	287	2004	0	0	0	0
50	70	Little Grebe	Tachybaptus ruficollis	287	2005	NA	0	0	0
50	70	Little Grebe	Tachybaptus ruficollis	287	2006	0	0	0	0
50	70	Little Grebe	Tachybaptus ruficollis	287	2007	0	0	0	0
50	70	Little Grebe	Tachybaptus ruficollis	287	2008	0	0	0	0
50	70	Little Grebe	Tachybaptus ruficollis	287	2009	0	0	0	0
50	70	Little Grebe	Tachybaptus ruficollis	287	2010	0	0	0	0
50	70	Little Grebe	Tachybaptus ruficollis	287	2011	0	0	0	0
50	70	Little Grebe	Tachybaptus ruficollis	287	2012	0	0	0	0
50	70	Little Grebe	Tachybaptus ruficollis	287	2013	0	0	0	0
50	70	Little Grebe	Tachybaptus ruficollis	287	2014	0	0	0	0
50	70	Little Grebe	Tachybaptus ruficollis	287	2015	0	0	0	0
50	70	Little Grebe	Tachybaptus ruficollis	287	2016	0	0	0	0
50	70	Little Grebe	Tachybaptus ruficollis	287	2017	0	0	0	0
50	70	Little Grebe	Tachybaptus ruficollis	287	2018	0	0	0	0
50	70	Little Grebe	Tachybaptus ruficollis	287	2019	0	0	0	0
50	70	Little Grebe	Tachybaptus ruficollis	287	2020	0	0	0	0
50	70	Little Grebe	Tachybaptus ruficollis	287	2021	0	0	0	0
50	70	Little Grebe	Tachybaptus ruficollis	287	2022	0	0	0	0
50	70	Little Grebe	Tachybaptus ruficollis	287	2023	0	0	0	0
50	70	Little Grebe	Tachybaptus ruficollis	287	2024	0	0	0	0
50	70	Little Grebe	Tachybaptus ruficollis	288	1999	0	0	0	0
50	70	Little Grebe	Tachybaptus ruficollis	288	2000	0	0	0	0
50	70	Little Grebe	Tachybaptus ruficollis	288	2001	0	0	0	0
50	70	Little Grebe	Tachybaptus ruficollis	288	2002	0	0	0	0
50	70	Little Grebe	Tachybaptus ruficollis	288	2003	0	0	0	0
50	70	Little Grebe	Tachybaptus ruficollis	288	2004	0	0	0	0
50	70	Little Grebe	Tachybaptus ruficollis	288	2005	0	0	0	0
50	70	Little Grebe	Tachybaptus ruficollis	288	2006	0	0	0	0
50	70	Little Grebe	Tachybaptus ruficollis	288	2007	0	0	0	0
50	70	Little Grebe	Tachybaptus ruficollis	288	2008	0	0	0	0
50	70	Little Grebe	Tachybaptus ruficollis	288	2009	0	0	0	0
50	70	Little Grebe	Tachybaptus ruficollis	288	2010	0	0	0	0
50	70	Little Grebe	Tachybaptus ruficollis	288	2011	0	0	0	0
50	70	Little Grebe	Tachybaptus ruficollis	288	2012	0	0	0	0
50	70	Little Grebe	Tachybaptus ruficollis	288	2013	0	0	0	0
50	70	Little Grebe	Tachybaptus ruficollis	288	2014	0	0	0	0
50	70	Little Grebe	Tachybaptus ruficollis	288	2015	0	0	0	0
50	70	Little Grebe	Tachybaptus ruficollis	288	2016	0	0	0	0
50	70	Little Grebe	Tachybaptus ruficollis	288	2017	0	0	0	0
50	70	Little Grebe	Tachybaptus ruficollis	288	2018	0	0	0	0
50	70	Little Grebe	Tachybaptus ruficollis	288	2019	0	0	0	0
50	70	Little Grebe	Tachybaptus ruficollis	288	2020	0	0	0	0
50	70	Little Grebe	Tachybaptus ruficollis	288	2021	0	0	0	0
50	70	Little Grebe	Tachybaptus ruficollis	288	2022	0	0	0	0
50	70	Little Grebe	Tachybaptus ruficollis	288	2023	0	0	0	0
50	70	Little Grebe	Tachybaptus ruficollis	288	2024	0	0	0	0
50	70	Little Grebe	Tachybaptus ruficollis	289	1999	0	0	0	0
50	70	Little Grebe	Tachybaptus ruficollis	289	2000	0	0	0	0
50	70	Little Grebe	Tachybaptus ruficollis	289	2002	0	0	0	0
50	70	Little Grebe	Tachybaptus ruficollis	289	2003	0	0	0	0
50	70	Little Grebe	Tachybaptus ruficollis	289	2004	0	0	0	0
50	70	Little Grebe	Tachybaptus ruficollis	289	2005	0	0	0	0
50	70	Little Grebe	Tachybaptus ruficollis	289	2006	0	0	0	0
50	70	Little Grebe	Tachybaptus ruficollis	289	2007	0	0	0	0
50	70	Little Grebe	Tachybaptus ruficollis	289	2008	0	0	0	0
50	70	Little Grebe	Tachybaptus ruficollis	289	2009	0	0	0	0
50	70	Little Grebe	Tachybaptus ruficollis	289	2010	0	0	0	0
50	70	Little Grebe	Tachybaptus ruficollis	289	2011	0	0	0	0
50	70	Little Grebe	Tachybaptus ruficollis	289	2012	0	0	0	0
50	70	Little Grebe	Tachybaptus ruficollis	289	2013	0	0	0	0
50	70	Little Grebe	Tachybaptus ruficollis	289	2014	0	0	0	0
50	70	Little Grebe	Tachybaptus ruficollis	289	2015	0	0	0	0
50	70	Little Grebe	Tachybaptus ruficollis	289	2016	0	0	0	0
50	70	Little Grebe	Tachybaptus ruficollis	289	2017	0	0	0	0
50	70	Little Grebe	Tachybaptus ruficollis	289	2018	0	0	0	0
50	70	Little Grebe	Tachybaptus ruficollis	289	2019	0	0	0	0
50	70	Little Grebe	Tachybaptus ruficollis	289	2020	0	0	0	0
50	70	Little Grebe	Tachybaptus ruficollis	289	2021	0	0	0	0
50	70	Little Grebe	Tachybaptus ruficollis	289	2022	0	0	0	0
50	70	Little Grebe	Tachybaptus ruficollis	289	2023	0	0	0	0
50	70	Little Grebe	Tachybaptus ruficollis	289	2024	0	0	0	0
50	70	Little Grebe	Tachybaptus ruficollis	290	1999	0	0	0	0
50	70	Little Grebe	Tachybaptus ruficollis	290	2001	0	0	0	0
50	70	Little Grebe	Tachybaptus ruficollis	290	2002	0	0	0	0
50	70	Little Grebe	Tachybaptus ruficollis	290	2003	0	0	0	0
50	70	Little Grebe	Tachybaptus ruficollis	290	2004	0	0	0	0
50	70	Little Grebe	Tachybaptus ruficollis	290	2005	0	0	0	0
50	70	Little Grebe	Tachybaptus ruficollis	290	2006	0	0	0	0
50	70	Little Grebe	Tachybaptus ruficollis	290	2007	0	0	0	0
50	70	Little Grebe	Tachybaptus ruficollis	290	2008	0	0	0	0
50	70	Little Grebe	Tachybaptus ruficollis	290	2009	0	0	0	0
50	70	Little Grebe	Tachybaptus ruficollis	290	2010	0	0	0	0
50	70	Little Grebe	Tachybaptus ruficollis	290	2011	0	0	0	0
50	70	Little Grebe	Tachybaptus ruficollis	290	2012	0	0	0	0
50	70	Little Grebe	Tachybaptus ruficollis	290	2013	0	0	0	0
50	70	Little Grebe	Tachybaptus ruficollis	290	2014	0	0	0	0
50	70	Little Grebe	Tachybaptus ruficollis	290	2015	0	0	0	0
50	70	Little Grebe	Tachybaptus ruficollis	290	2016	0	0	0	0
50	70	Little Grebe	Tachybaptus ruficollis	290	2017	0	0	0	0
50	70	Little Grebe	Tachybaptus ruficollis	290	2018	0	0	0	0
50	70	Little Grebe	Tachybaptus ruficollis	290	2019	0	0	0	0
50	70	Little Grebe	Tachybaptus ruficollis	290	2020	0	0	0	0
50	70	Little Grebe	Tachybaptus ruficollis	290	2021	0	0	0	0
50	70	Little Grebe	Tachybaptus ruficollis	290	2022	0	0	0	0
50	70	Little Grebe	Tachybaptus ruficollis	290	2023	0	0	0	0
50	70	Little Grebe	Tachybaptus ruficollis	290	2024	0	0	0	0
50	70	Little Grebe	Tachybaptus ruficollis	291	1999	0	0	0	0
50	70	Little Grebe	Tachybaptus ruficollis	291	2000	0	0	0	0
50	70	Little Grebe	Tachybaptus ruficollis	291	2001	0	0	0	0
50	70	Little Grebe	Tachybaptus ruficollis	291	2002	0	0	0	0
50	70	Little Grebe	Tachybaptus ruficollis	291	2003	0	0	0	0
50	70	Little Grebe	Tachybaptus ruficollis	291	2004	0	0	0	0
50	70	Little Grebe	Tachybaptus ruficollis	291	2005	0	0	0	0
50	70	Little Grebe	Tachybaptus ruficollis	291	2006	0	0	0	0
50	70	Little Grebe	Tachybaptus ruficollis	291	2007	0	0	0	0
50	70	Little Grebe	Tachybaptus ruficollis	291	2008	0	0	0	0
50	70	Little Grebe	Tachybaptus ruficollis	291	2009	0	0	0	0
50	70	Little Grebe	Tachybaptus ruficollis	291	2010	0	0	0	0
50	70	Little Grebe	Tachybaptus ruficollis	291	2011	0	0	0	0
50	70	Little Grebe	Tachybaptus ruficollis	291	2012	0	0	0	0
50	70	Little Grebe	Tachybaptus ruficollis	291	2013	0	0	0	0
50	70	Little Grebe	Tachybaptus ruficollis	291	2014	0	0	0	0
50	70	Little Grebe	Tachybaptus ruficollis	291	2015	0	0	0	0
50	70	Little Grebe	Tachybaptus ruficollis	291	2016	0	0	0	0
50	70	Little Grebe	Tachybaptus ruficollis	291	2017	0	0	0	0
50	70	Little Grebe	Tachybaptus ruficollis	291	2018	0	0	0	0
50	70	Little Grebe	Tachybaptus ruficollis	291	2019	0	0	0	0
50	70	Little Grebe	Tachybaptus ruficollis	291	2020	0	0	0	0
50	70	Little Grebe	Tachybaptus ruficollis	291	2021	0	0	0	0
50	70	Little Grebe	Tachybaptus ruficollis	291	2022	0	0	0	0
50	70	Little Grebe	Tachybaptus ruficollis	291	2023	0	0	0	0
50	70	Little Grebe	Tachybaptus ruficollis	291	2024	0	0	0	0
50	70	Little Grebe	Tachybaptus ruficollis	292	2000	0	0	0	0
50	70	Little Grebe	Tachybaptus ruficollis	292	2001	0	0	0	0
50	70	Little Grebe	Tachybaptus ruficollis	292	2002	0	0	0	0
50	70	Little Grebe	Tachybaptus ruficollis	292	2003	0	0	0	0
50	70	Little Grebe	Tachybaptus ruficollis	292	2004	0	0	0	0
50	70	Little Grebe	Tachybaptus ruficollis	292	2005	0	0	0	0
50	70	Little Grebe	Tachybaptus ruficollis	292	2006	0	0	0	0
50	70	Little Grebe	Tachybaptus ruficollis	292	2007	0	0	0	0
50	70	Little Grebe	Tachybaptus ruficollis	292	2008	0	0	0	0
50	70	Little Grebe	Tachybaptus ruficollis	292	2009	0	0	0	0
50	70	Little Grebe	Tachybaptus ruficollis	292	2010	0	0	0	0
50	70	Little Grebe	Tachybaptus ruficollis	292	2011	0	0	0	0
50	70	Little Grebe	Tachybaptus ruficollis	292	2012	0	0	0	0
50	70	Little Grebe	Tachybaptus ruficollis	292	2013	0	0	0	0
50	70	Little Grebe	Tachybaptus ruficollis	292	2014	0	0	0	0
50	70	Little Grebe	Tachybaptus ruficollis	292	2015	0	0	0	0
50	70	Little Grebe	Tachybaptus ruficollis	292	2016	0	0	0	0
50	70	Little Grebe	Tachybaptus ruficollis	292	2017	0	0	0	0
50	70	Little Grebe	Tachybaptus ruficollis	292	2018	0	0	0	0
50	70	Little Grebe	Tachybaptus ruficollis	292	2019	0	0	0	0
50	70	Little Grebe	Tachybaptus ruficollis	292	2020	0	0	0	0
50	70	Little Grebe	Tachybaptus ruficollis	292	2021	0	0	0	0
50	70	Little Grebe	Tachybaptus ruficollis	292	2022	0	0	0	0
50	70	Little Grebe	Tachybaptus ruficollis	292	2023	0	0	0	0
50	70	Little Grebe	Tachybaptus ruficollis	292	2024	0	0	0	0
50	70	Little Grebe	Tachybaptus ruficollis	293	1999	0	0	0	0
50	70	Little Grebe	Tachybaptus ruficollis	293	2000	0	0	0	0
50	70	Little Grebe	Tachybaptus ruficollis	293	2001	0	0	0	0
50	70	Little Grebe	Tachybaptus ruficollis	293	2002	0	0	0	0
50	70	Little Grebe	Tachybaptus ruficollis	293	2003	0	0	0	0
50	70	Little Grebe	Tachybaptus ruficollis	293	2004	0	0	0	0
50	70	Little Grebe	Tachybaptus ruficollis	293	2005	0	0	0	0
50	70	Little Grebe	Tachybaptus ruficollis	293	2006	0	0	0	0
50	70	Little Grebe	Tachybaptus ruficollis	293	2007	0	0	0	0
50	70	Little Grebe	Tachybaptus ruficollis	293	2008	0	0	0	0
50	70	Little Grebe	Tachybaptus ruficollis	293	2009	0	0	0	0
50	70	Little Grebe	Tachybaptus ruficollis	293	2010	0	0	0	0
50	70	Little Grebe	Tachybaptus ruficollis	293	2011	0	0	0	0
50	70	Little Grebe	Tachybaptus ruficollis	293	2012	0	0	0	0
50	70	Little Grebe	Tachybaptus ruficollis	293	2013	0	0	0	0
50	70	Little Grebe	Tachybaptus ruficollis	293	2014	0	0	0	0
50	70	Little Grebe	Tachybaptus ruficollis	293	2015	0	0	0	0
50	70	Little Grebe	Tachybaptus ruficollis	293	2016	0	0	0	0
50	70	Little Grebe	Tachybaptus ruficollis	293	2017	0	0	0	0
50	70	Little Grebe	Tachybaptus ruficollis	293	2018	0	0	0	0
50	70	Little Grebe	Tachybaptus ruficollis	293	2019	0	0	0	0
50	70	Little Grebe	Tachybaptus ruficollis	293	2020	0	0	0	0
50	70	Little Grebe	Tachybaptus ruficollis	293	2021	0	0	0	0
50	70	Little Grebe	Tachybaptus ruficollis	293	2022	0	0	0	0
50	70	Little Grebe	Tachybaptus ruficollis	293	2023	0	0	0	0
50	70	Little Grebe	Tachybaptus ruficollis	293	2024	0	0	0	0
50	70	Little Grebe	Tachybaptus ruficollis	294	1999	0	0	0	0
50	70	Little Grebe	Tachybaptus ruficollis	294	2000	0	0	0	0
50	70	Little Grebe	Tachybaptus ruficollis	294	2001	0	0	0	0
50	70	Little Grebe	Tachybaptus ruficollis	294	2002	0	0	0	0
50	70	Little Grebe	Tachybaptus ruficollis	294	2003	0	0	0	0
50	70	Little Grebe	Tachybaptus ruficollis	294	2004	0	0	0	0
50	70	Little Grebe	Tachybaptus ruficollis	294	2005	0	0	0	0
50	70	Little Grebe	Tachybaptus ruficollis	294	2006	0	0	0	0
50	70	Little Grebe	Tachybaptus ruficollis	294	2007	0	0	0	0
50	70	Little Grebe	Tachybaptus ruficollis	294	2008	0	0	0	0
50	70	Little Grebe	Tachybaptus ruficollis	294	2009	0	0	0	0
50	70	Little Grebe	Tachybaptus ruficollis	294	2010	0	0	0	0
50	70	Little Grebe	Tachybaptus ruficollis	294	2011	0	0	0	0
50	70	Little Grebe	Tachybaptus ruficollis	294	2012	0	0	0	0
50	70	Little Grebe	Tachybaptus ruficollis	294	2013	0	0	0	0
50	70	Little Grebe	Tachybaptus ruficollis	294	2014	0	0	0	0
50	70	Little Grebe	Tachybaptus ruficollis	294	2015	0	0	0	0
50	70	Little Grebe	Tachybaptus ruficollis	294	2016	0	0	0	0
50	70	Little Grebe	Tachybaptus ruficollis	294	2017	0	0	0	0
50	70	Little Grebe	Tachybaptus ruficollis	294	2018	0	0	0	0
50	70	Little Grebe	Tachybaptus ruficollis	294	2019	0	0	0	0
50	70	Little Grebe	Tachybaptus ruficollis	294	2020	0	0	0	0
50	70	Little Grebe	Tachybaptus ruficollis	294	2021	0	0	0	0
50	70	Little Grebe	Tachybaptus ruficollis	294	2022	0	0	0	0
50	70	Little Grebe	Tachybaptus ruficollis	294	2023	0	0	0	0
50	70	Little Grebe	Tachybaptus ruficollis	294	2024	0	0	0	0
50	70	Little Grebe	Tachybaptus ruficollis	295	1999	NA	0	0	0
50	70	Little Grebe	Tachybaptus ruficollis	295	2000	0	0	0	0
50	70	Little Grebe	Tachybaptus ruficollis	295	2001	0	0	0	0
50	70	Little Grebe	Tachybaptus ruficollis	295	2002	0	0	0	0
50	70	Little Grebe	Tachybaptus ruficollis	295	2003	NA	0	0	0
50	70	Little Grebe	Tachybaptus ruficollis	295	2004	0	0	0	0
50	70	Little Grebe	Tachybaptus ruficollis	295	2005	0	0	0	0
50	70	Little Grebe	Tachybaptus ruficollis	295	2006	0	0	0	0
50	70	Little Grebe	Tachybaptus ruficollis	295	2007	0	0	0	0
50	70	Little Grebe	Tachybaptus ruficollis	295	2008	0	0	0	0
50	70	Little Grebe	Tachybaptus ruficollis	295	2009	0	0	0	0
50	70	Little Grebe	Tachybaptus ruficollis	295	2010	0	0	0	0
50	70	Little Grebe	Tachybaptus ruficollis	295	2011	0	0	0	0
50	70	Little Grebe	Tachybaptus ruficollis	295	2012	0	0	0	0
50	70	Little Grebe	Tachybaptus ruficollis	295	2013	0	0	0	0
50	70	Little Grebe	Tachybaptus ruficollis	295	2014	0	0	0	0
50	70	Little Grebe	Tachybaptus ruficollis	295	2015	0	0	0	0
50	70	Little Grebe	Tachybaptus ruficollis	295	2016	0	0	0	0
50	70	Little Grebe	Tachybaptus ruficollis	295	2017	0	0	0	0
50	70	Little Grebe	Tachybaptus ruficollis	295	2018	0	0	0	0
50	70	Little Grebe	Tachybaptus ruficollis	295	2019	0	0	0	0
50	70	Little Grebe	Tachybaptus ruficollis	295	2020	0	0	0	0
50	70	Little Grebe	Tachybaptus ruficollis	295	2021	0	0	0	0
50	70	Little Grebe	Tachybaptus ruficollis	295	2022	0	0	0	0
50	70	Little Grebe	Tachybaptus ruficollis	295	2023	0	0	0	0
50	70	Little Grebe	Tachybaptus ruficollis	295	2024	0	0	0	0
50	70	Little Grebe	Tachybaptus ruficollis	296	1999	0	0	0	0
50	70	Little Grebe	Tachybaptus ruficollis	296	2000	0	0	0	0
50	70	Little Grebe	Tachybaptus ruficollis	296	2001	0	0	0	0
50	70	Little Grebe	Tachybaptus ruficollis	296	2002	0	0	0	0
50	70	Little Grebe	Tachybaptus ruficollis	296	2003	0	0	0	0
50	70	Little Grebe	Tachybaptus ruficollis	296	2004	0	0	0	0
50	70	Little Grebe	Tachybaptus ruficollis	296	2005	0	0	0	0
50	70	Little Grebe	Tachybaptus ruficollis	296	2006	0	0	0	0
50	70	Little Grebe	Tachybaptus ruficollis	296	2007	0	0	0	0
50	70	Little Grebe	Tachybaptus ruficollis	296	2008	0	0	0	0
50	70	Little Grebe	Tachybaptus ruficollis	296	2009	0	0	0	0
50	70	Little Grebe	Tachybaptus ruficollis	296	2010	0	0	0	0
50	70	Little Grebe	Tachybaptus ruficollis	296	2011	0	0	0	0
50	70	Little Grebe	Tachybaptus ruficollis	296	2012	0	0	0	0
50	70	Little Grebe	Tachybaptus ruficollis	296	2013	0	0	0	0
50	70	Little Grebe	Tachybaptus ruficollis	296	2014	0	0	0	0
50	70	Little Grebe	Tachybaptus ruficollis	296	2015	0	0	0	0
50	70	Little Grebe	Tachybaptus ruficollis	296	2016	0	0	0	0
50	70	Little Grebe	Tachybaptus ruficollis	296	2017	0	0	0	0
50	70	Little Grebe	Tachybaptus ruficollis	296	2018	0	0	0	0
50	70	Little Grebe	Tachybaptus ruficollis	296	2019	0	0	0	0
50	70	Little Grebe	Tachybaptus ruficollis	296	2020	0	0	0	0
50	70	Little Grebe	Tachybaptus ruficollis	296	2021	0	0	0	0
50	70	Little Grebe	Tachybaptus ruficollis	296	2022	0	0	0	0
50	70	Little Grebe	Tachybaptus ruficollis	296	2023	0	0	0	0
50	70	Little Grebe	Tachybaptus ruficollis	296	2024	0	0	0	0
50	70	Little Grebe	Tachybaptus ruficollis	297	1999	0	0	0	0
50	70	Little Grebe	Tachybaptus ruficollis	297	2000	0	0	0	0
50	70	Little Grebe	Tachybaptus ruficollis	297	2001	0	0	0	0
50	70	Little Grebe	Tachybaptus ruficollis	297	2002	0	0	0	0
50	70	Little Grebe	Tachybaptus ruficollis	297	2003	0	0	0	0
50	70	Little Grebe	Tachybaptus ruficollis	297	2005	0	0	0	0
50	70	Little Grebe	Tachybaptus ruficollis	297	2006	0	0	0	0
50	70	Little Grebe	Tachybaptus ruficollis	297	2007	0	0	0	0
50	70	Little Grebe	Tachybaptus ruficollis	297	2008	0	0	0	0
50	70	Little Grebe	Tachybaptus ruficollis	297	2009	0	0	0	0
50	70	Little Grebe	Tachybaptus ruficollis	297	2010	0	0	0	0
50	70	Little Grebe	Tachybaptus ruficollis	297	2011	0	0	0	0
50	70	Little Grebe	Tachybaptus ruficollis	297	2012	0	0	0	0
50	70	Little Grebe	Tachybaptus ruficollis	297	2013	0	0	0	0
50	70	Little Grebe	Tachybaptus ruficollis	297	2014	0	0	0	0
50	70	Little Grebe	Tachybaptus ruficollis	297	2015	0	0	0	0
50	70	Little Grebe	Tachybaptus ruficollis	297	2016	0	0	0	0
50	70	Little Grebe	Tachybaptus ruficollis	297	2017	0	0	0	0
50	70	Little Grebe	Tachybaptus ruficollis	297	2018	0	0	0	0
50	70	Little Grebe	Tachybaptus ruficollis	297	2019	0	0	0	0
50	70	Little Grebe	Tachybaptus ruficollis	297	2020	0	0	0	0
50	70	Little Grebe	Tachybaptus ruficollis	297	2021	0	0	0	0
50	70	Little Grebe	Tachybaptus ruficollis	297	2022	0	0	0	0
50	70	Little Grebe	Tachybaptus ruficollis	297	2023	0	0	0	0
50	70	Little Grebe	Tachybaptus ruficollis	297	2024	0	0	0	0
50	70	Little Grebe	Tachybaptus ruficollis	298	1999	0	0	0	0
50	70	Little Grebe	Tachybaptus ruficollis	298	2000	0	0	0	0
50	70	Little Grebe	Tachybaptus ruficollis	298	2001	0	0	0	0
50	70	Little Grebe	Tachybaptus ruficollis	298	2002	0	0	0	0
50	70	Little Grebe	Tachybaptus ruficollis	298	2003	0	0	0	0
50	70	Little Grebe	Tachybaptus ruficollis	298	2004	0	0	0	0
50	70	Little Grebe	Tachybaptus ruficollis	298	2005	0	0	0	0
50	70	Little Grebe	Tachybaptus ruficollis	298	2006	0	0	0	0
50	70	Little Grebe	Tachybaptus ruficollis	298	2007	0	0	0	0
50	70	Little Grebe	Tachybaptus ruficollis	298	2008	0	0	0	0
50	70	Little Grebe	Tachybaptus ruficollis	298	2009	0	0	0	0
50	70	Little Grebe	Tachybaptus ruficollis	298	2010	0	0	0	0
50	70	Little Grebe	Tachybaptus ruficollis	298	2011	0	0	0	0
50	70	Little Grebe	Tachybaptus ruficollis	298	2012	0	0	0	0
50	70	Little Grebe	Tachybaptus ruficollis	298	2013	0	0	0	0
50	70	Little Grebe	Tachybaptus ruficollis	298	2014	0	0	0	0
50	70	Little Grebe	Tachybaptus ruficollis	298	2015	0	0	0	0
50	70	Little Grebe	Tachybaptus ruficollis	298	2016	0	0	0	0
50	70	Little Grebe	Tachybaptus ruficollis	298	2017	0	0	0	0
50	70	Little Grebe	Tachybaptus ruficollis	298	2018	0	0	0	0
50	70	Little Grebe	Tachybaptus ruficollis	298	2019	0	0	0	0
50	70	Little Grebe	Tachybaptus ruficollis	298	2020	0	0	0	0
50	70	Little Grebe	Tachybaptus ruficollis	298	2021	0	0	0	0
50	70	Little Grebe	Tachybaptus ruficollis	298	2022	0	0	0	0
50	70	Little Grebe	Tachybaptus ruficollis	298	2023	0	0	0	0
50	70	Little Grebe	Tachybaptus ruficollis	298	2024	0	0	0	0
50	70	Little Grebe	Tachybaptus ruficollis	299	1999	0	0	0	0
50	70	Little Grebe	Tachybaptus ruficollis	299	2000	0	0	0	0
50	70	Little Grebe	Tachybaptus ruficollis	299	2001	0	0	0	0
50	70	Little Grebe	Tachybaptus ruficollis	299	2002	0	0	0	0
50	70	Little Grebe	Tachybaptus ruficollis	299	2003	0	0	0	0
50	70	Little Grebe	Tachybaptus ruficollis	299	2004	0	0	0	0
50	70	Little Grebe	Tachybaptus ruficollis	299	2005	0	0	0	0
50	70	Little Grebe	Tachybaptus ruficollis	299	2006	0	0	0	0
50	70	Little Grebe	Tachybaptus ruficollis	299	2007	0	0	0	0
50	70	Little Grebe	Tachybaptus ruficollis	299	2008	0	0	0	0
50	70	Little Grebe	Tachybaptus ruficollis	299	2009	0	0	0	0
50	70	Little Grebe	Tachybaptus ruficollis	299	2010	0	0	0	0
50	70	Little Grebe	Tachybaptus ruficollis	299	2011	0	0	0	0
50	70	Little Grebe	Tachybaptus ruficollis	299	2012	0	0	0	0
50	70	Little Grebe	Tachybaptus ruficollis	299	2013	0	0	0	0
50	70	Little Grebe	Tachybaptus ruficollis	299	2014	0	0	0	0
50	70	Little Grebe	Tachybaptus ruficollis	299	2015	0	0	0	0
50	70	Little Grebe	Tachybaptus ruficollis	299	2016	0	0	0	0
50	70	Little Grebe	Tachybaptus ruficollis	299	2017	0	0	0	0
50	70	Little Grebe	Tachybaptus ruficollis	299	2018	0	0	0	0
50	70	Little Grebe	Tachybaptus ruficollis	299	2019	0	0	0	0
50	70	Little Grebe	Tachybaptus ruficollis	299	2020	0	0	0	0
50	70	Little Grebe	Tachybaptus ruficollis	299	2021	0	0	0	0
50	70	Little Grebe	Tachybaptus ruficollis	299	2022	0	0	0	0
50	70	Little Grebe	Tachybaptus ruficollis	299	2023	0	0	0	0
50	70	Little Grebe	Tachybaptus ruficollis	299	2024	0	0	0	0
50	70	Little Grebe	Tachybaptus ruficollis	300	1999	0	0	0	0
50	70	Little Grebe	Tachybaptus ruficollis	300	2000	0	0	0	0
50	70	Little Grebe	Tachybaptus ruficollis	300	2001	0	0	0	0
50	70	Little Grebe	Tachybaptus ruficollis	300	2002	0	0	0	0
50	70	Little Grebe	Tachybaptus ruficollis	300	2003	0	0	0	0
50	70	Little Grebe	Tachybaptus ruficollis	300	2004	0	0	0	0
50	70	Little Grebe	Tachybaptus ruficollis	300	2005	0	0	0	0
50	70	Little Grebe	Tachybaptus ruficollis	300	2006	0	0	0	0
50	70	Little Grebe	Tachybaptus ruficollis	300	2007	0	0	0	0
50	70	Little Grebe	Tachybaptus ruficollis	300	2008	0	0	0	0
50	70	Little Grebe	Tachybaptus ruficollis	300	2009	0	0	0	0
50	70	Little Grebe	Tachybaptus ruficollis	300	2010	0	0	0	0
50	70	Little Grebe	Tachybaptus ruficollis	300	2011	0	0	0	0
50	70	Little Grebe	Tachybaptus ruficollis	300	2012	0	0	0	0
50	70	Little Grebe	Tachybaptus ruficollis	300	2013	0	0	0	0
50	70	Little Grebe	Tachybaptus ruficollis	300	2014	0	0	0	0
50	70	Little Grebe	Tachybaptus ruficollis	300	2015	0	0	0	0
50	70	Little Grebe	Tachybaptus ruficollis	300	2016	0	0	0	0
50	70	Little Grebe	Tachybaptus ruficollis	300	2017	0	0	0	0
50	70	Little Grebe	Tachybaptus ruficollis	300	2018	0	0	0	0
50	70	Little Grebe	Tachybaptus ruficollis	300	2019	0	0	0	0
50	70	Little Grebe	Tachybaptus ruficollis	300	2020	0	0	0	0
50	70	Little Grebe	Tachybaptus ruficollis	300	2021	0	0	0	0
50	70	Little Grebe	Tachybaptus ruficollis	300	2022	0	0	0	0
50	70	Little Grebe	Tachybaptus ruficollis	300	2023	0	0	0	0
50	70	Little Grebe	Tachybaptus ruficollis	300	2024	0	0	0	0
50	70	Little Grebe	Tachybaptus ruficollis	301	1999	0	0	0	0
50	70	Little Grebe	Tachybaptus ruficollis	301	2000	0	0	0	0
50	70	Little Grebe	Tachybaptus ruficollis	301	2001	0	0	0	0
50	70	Little Grebe	Tachybaptus ruficollis	301	2002	0	0	0	0
50	70	Little Grebe	Tachybaptus ruficollis	301	2003	0	0	0	0
50	70	Little Grebe	Tachybaptus ruficollis	301	2004	0	0	0	0
50	70	Little Grebe	Tachybaptus ruficollis	301	2005	0	0	0	0
50	70	Little Grebe	Tachybaptus ruficollis	301	2006	0	0	0	0
50	70	Little Grebe	Tachybaptus ruficollis	301	2007	NA	0	0	0
50	70	Little Grebe	Tachybaptus ruficollis	301	2008	0	0	0	0
50	70	Little Grebe	Tachybaptus ruficollis	301	2009	0	0	0	0
50	70	Little Grebe	Tachybaptus ruficollis	301	2010	0	0	0	0
50	70	Little Grebe	Tachybaptus ruficollis	301	2011	0	0	0	0
50	70	Little Grebe	Tachybaptus ruficollis	301	2012	0	0	0	0
50	70	Little Grebe	Tachybaptus ruficollis	301	2013	0	0	0	0
50	70	Little Grebe	Tachybaptus ruficollis	301	2014	0	0	0	0
50	70	Little Grebe	Tachybaptus ruficollis	301	2015	0	0	0	0
50	70	Little Grebe	Tachybaptus ruficollis	301	2016	0	0	0	0
50	70	Little Grebe	Tachybaptus ruficollis	301	2017	0	0	0	0
50	70	Little Grebe	Tachybaptus ruficollis	301	2018	0	0	0	0
50	70	Little Grebe	Tachybaptus ruficollis	301	2019	0	0	0	0
50	70	Little Grebe	Tachybaptus ruficollis	301	2020	0	0	0	0
50	70	Little Grebe	Tachybaptus ruficollis	301	2021	0	0	0	0
50	70	Little Grebe	Tachybaptus ruficollis	301	2022	0	0	0	0
50	70	Little Grebe	Tachybaptus ruficollis	301	2023	0	0	0	0
50	70	Little Grebe	Tachybaptus ruficollis	301	2024	0	0	0	0
50	70	Little Grebe	Tachybaptus ruficollis	302	1999	0	0	0	0
50	70	Little Grebe	Tachybaptus ruficollis	302	2000	0	0	0	0
50	70	Little Grebe	Tachybaptus ruficollis	302	2001	0	0	0	0
50	70	Little Grebe	Tachybaptus ruficollis	302	2002	0	0	0	0
50	70	Little Grebe	Tachybaptus ruficollis	302	2003	0	0	0	0
50	70	Little Grebe	Tachybaptus ruficollis	302	2004	0	0	0	0
50	70	Little Grebe	Tachybaptus ruficollis	302	2005	0	0	0	0
50	70	Little Grebe	Tachybaptus ruficollis	302	2006	0	0	0	0
50	70	Little Grebe	Tachybaptus ruficollis	302	2007	0	0	0	0
50	70	Little Grebe	Tachybaptus ruficollis	302	2008	0	0	0	0
50	70	Little Grebe	Tachybaptus ruficollis	302	2009	0	0	0	0
50	70	Little Grebe	Tachybaptus ruficollis	302	2010	0	0	0	0
50	70	Little Grebe	Tachybaptus ruficollis	302	2011	0	0	0	0
50	70	Little Grebe	Tachybaptus ruficollis	302	2012	0	0	0	0
50	70	Little Grebe	Tachybaptus ruficollis	302	2013	0	0	0	0
50	70	Little Grebe	Tachybaptus ruficollis	302	2014	0	0	0	0
50	70	Little Grebe	Tachybaptus ruficollis	302	2015	0	0	0	0
50	70	Little Grebe	Tachybaptus ruficollis	302	2016	0	0	0	0
50	70	Little Grebe	Tachybaptus ruficollis	302	2017	0	0	0	0
50	70	Little Grebe	Tachybaptus ruficollis	302	2018	0	0	0	0
50	70	Little Grebe	Tachybaptus ruficollis	302	2019	0	0	0	0
50	70	Little Grebe	Tachybaptus ruficollis	302	2020	0	0	0	0
50	70	Little Grebe	Tachybaptus ruficollis	302	2021	0	0	0	0
50	70	Little Grebe	Tachybaptus ruficollis	302	2022	0	0	0	0
50	70	Little Grebe	Tachybaptus ruficollis	302	2023	0	0	0	0
50	70	Little Grebe	Tachybaptus ruficollis	302	2024	0	0	0	0
50	70	Little Grebe	Tachybaptus ruficollis	303	1999	0	0	0	0
50	70	Little Grebe	Tachybaptus ruficollis	303	2000	0	0	0	0
50	70	Little Grebe	Tachybaptus ruficollis	303	2001	0	0	0	0
50	70	Little Grebe	Tachybaptus ruficollis	303	2002	0	0	0	0
50	70	Little Grebe	Tachybaptus ruficollis	303	2003	0	0	0	0
50	70	Little Grebe	Tachybaptus ruficollis	303	2004	0	0	0	0
50	70	Little Grebe	Tachybaptus ruficollis	303	2005	0	0	0	0
50	70	Little Grebe	Tachybaptus ruficollis	303	2006	0	0	0	0
50	70	Little Grebe	Tachybaptus ruficollis	303	2007	0	0	0	0
50	70	Little Grebe	Tachybaptus ruficollis	303	2008	0	0	0	0
50	70	Little Grebe	Tachybaptus ruficollis	303	2009	0	0	0	0
50	70	Little Grebe	Tachybaptus ruficollis	303	2010	0	0	0	0
50	70	Little Grebe	Tachybaptus ruficollis	303	2011	0	0	0	0
50	70	Little Grebe	Tachybaptus ruficollis	303	2012	0	0	0	0
50	70	Little Grebe	Tachybaptus ruficollis	303	2013	0	0	0	0
50	70	Little Grebe	Tachybaptus ruficollis	303	2014	0	0	0	0
50	70	Little Grebe	Tachybaptus ruficollis	303	2015	0	0	0	0
50	70	Little Grebe	Tachybaptus ruficollis	303	2016	0	0	0	0
50	70	Little Grebe	Tachybaptus ruficollis	303	2017	0	0	0	0
50	70	Little Grebe	Tachybaptus ruficollis	303	2018	0	0	0	0
50	70	Little Grebe	Tachybaptus ruficollis	303	2019	0	0	0	0
50	70	Little Grebe	Tachybaptus ruficollis	303	2020	0	0	0	0
50	70	Little Grebe	Tachybaptus ruficollis	303	2021	0	0	0	0
50	70	Little Grebe	Tachybaptus ruficollis	303	2022	0	0	0	0
50	70	Little Grebe	Tachybaptus ruficollis	303	2023	0	0	0	0
50	70	Little Grebe	Tachybaptus ruficollis	303	2024	0	0	0	0
50	70	Little Grebe	Tachybaptus ruficollis	304	1999	0	0	0	0
50	70	Little Grebe	Tachybaptus ruficollis	304	2000	0	0	0	0
50	70	Little Grebe	Tachybaptus ruficollis	304	2001	0	0	0	0
50	70	Little Grebe	Tachybaptus ruficollis	304	2002	0	0	0	0
50	70	Little Grebe	Tachybaptus ruficollis	304	2003	0	0	0	0
50	70	Little Grebe	Tachybaptus ruficollis	304	2004	0	0	0	0
50	70	Little Grebe	Tachybaptus ruficollis	304	2005	0	0	0	0
50	70	Little Grebe	Tachybaptus ruficollis	304	2006	0	0	0	0
50	70	Little Grebe	Tachybaptus ruficollis	304	2007	NA	0	0	0
50	70	Little Grebe	Tachybaptus ruficollis	304	2008	0	0	0	0
50	70	Little Grebe	Tachybaptus ruficollis	304	2009	0	0	0	0
50	70	Little Grebe	Tachybaptus ruficollis	304	2010	0	0	0	0
50	70	Little Grebe	Tachybaptus ruficollis	304	2011	0	0	0	0
50	70	Little Grebe	Tachybaptus ruficollis	304	2012	0	0	0	0
50	70	Little Grebe	Tachybaptus ruficollis	304	2013	0	0	0	0
50	70	Little Grebe	Tachybaptus ruficollis	304	2014	0	0	0	0
50	70	Little Grebe	Tachybaptus ruficollis	304	2015	0	0	0	0
50	70	Little Grebe	Tachybaptus ruficollis	304	2016	0	0	0	0
50	70	Little Grebe	Tachybaptus ruficollis	304	2017	0	0	0	0
50	70	Little Grebe	Tachybaptus ruficollis	304	2018	0	0	0	0
50	70	Little Grebe	Tachybaptus ruficollis	304	2019	0	0	0	0
50	70	Little Grebe	Tachybaptus ruficollis	304	2020	0	0	0	0
50	70	Little Grebe	Tachybaptus ruficollis	304	2021	0	0	0	0
50	70	Little Grebe	Tachybaptus ruficollis	304	2022	0	0	0	0
50	70	Little Grebe	Tachybaptus ruficollis	304	2023	0	0	0	0
50	70	Little Grebe	Tachybaptus ruficollis	304	2024	0	0	0	0
50	70	Little Grebe	Tachybaptus ruficollis	305	1999	0	0	0	0
50	70	Little Grebe	Tachybaptus ruficollis	305	2000	0	0	0	0
50	70	Little Grebe	Tachybaptus ruficollis	305	2001	0	0	0	0
50	70	Little Grebe	Tachybaptus ruficollis	305	2002	0	0	0	0
50	70	Little Grebe	Tachybaptus ruficollis	305	2003	0	0	0	0
50	70	Little Grebe	Tachybaptus ruficollis	305	2004	0	0	0	0
50	70	Little Grebe	Tachybaptus ruficollis	305	2005	0	0	0	0
50	70	Little Grebe	Tachybaptus ruficollis	305	2006	0	0	0	0
50	70	Little Grebe	Tachybaptus ruficollis	305	2007	0	0	0	0
50	70	Little Grebe	Tachybaptus ruficollis	305	2008	0	0	0	0
50	70	Little Grebe	Tachybaptus ruficollis	305	2009	0	0	0	0
50	70	Little Grebe	Tachybaptus ruficollis	305	2010	0	0	0	0
50	70	Little Grebe	Tachybaptus ruficollis	305	2011	0	0	0	0
50	70	Little Grebe	Tachybaptus ruficollis	305	2012	0	0	0	0
50	70	Little Grebe	Tachybaptus ruficollis	305	2013	0	0	0	0
50	70	Little Grebe	Tachybaptus ruficollis	305	2015	0	0	0	0
50	70	Little Grebe	Tachybaptus ruficollis	305	2016	0	0	0	0
50	70	Little Grebe	Tachybaptus ruficollis	305	2017	0	0	0	0
50	70	Little Grebe	Tachybaptus ruficollis	305	2018	0	0	0	0
50	70	Little Grebe	Tachybaptus ruficollis	305	2019	0	0	0	0
50	70	Little Grebe	Tachybaptus ruficollis	305	2020	0	0	0	0
50	70	Little Grebe	Tachybaptus ruficollis	305	2021	0	0	0	0
50	70	Little Grebe	Tachybaptus ruficollis	305	2022	0	0	0	0
50	70	Little Grebe	Tachybaptus ruficollis	305	2023	0	0	0	0
50	70	Little Grebe	Tachybaptus ruficollis	305	2024	0	0	0	0
50	70	Little Grebe	Tachybaptus ruficollis	306	1999	0	0	0	0
50	70	Little Grebe	Tachybaptus ruficollis	306	2000	0	0	0	0
50	70	Little Grebe	Tachybaptus ruficollis	306	2001	0	0	0	0
50	70	Little Grebe	Tachybaptus ruficollis	306	2002	0	0	0	0
50	70	Little Grebe	Tachybaptus ruficollis	306	2003	0	0	0	0
50	70	Little Grebe	Tachybaptus ruficollis	306	2004	0	0	0	0
50	70	Little Grebe	Tachybaptus ruficollis	306	2005	0	0	0	0
50	70	Little Grebe	Tachybaptus ruficollis	306	2006	0	0	0	0
50	70	Little Grebe	Tachybaptus ruficollis	306	2007	0	0	0	0
50	70	Little Grebe	Tachybaptus ruficollis	306	2008	0	0	0	0
50	70	Little Grebe	Tachybaptus ruficollis	306	2009	0	0	0	0
50	70	Little Grebe	Tachybaptus ruficollis	306	2010	0	0	0	0
50	70	Little Grebe	Tachybaptus ruficollis	306	2011	0	0	0	0
50	70	Little Grebe	Tachybaptus ruficollis	306	2012	0	0	0	0
50	70	Little Grebe	Tachybaptus ruficollis	306	2013	0	0	0	0
50	70	Little Grebe	Tachybaptus ruficollis	306	2014	0	0	0	0
50	70	Little Grebe	Tachybaptus ruficollis	306	2015	0	0	0	0
50	70	Little Grebe	Tachybaptus ruficollis	306	2016	0	0	0	0
50	70	Little Grebe	Tachybaptus ruficollis	306	2017	0	0	0	0
50	70	Little Grebe	Tachybaptus ruficollis	306	2018	0	0	0	0
50	70	Little Grebe	Tachybaptus ruficollis	306	2019	0	0	0	0
50	70	Little Grebe	Tachybaptus ruficollis	306	2020	0	0	0	0
50	70	Little Grebe	Tachybaptus ruficollis	306	2021	0	0	0	0
50	70	Little Grebe	Tachybaptus ruficollis	306	2022	0	0	0	0
50	70	Little Grebe	Tachybaptus ruficollis	306	2023	0	0	0	0
50	70	Little Grebe	Tachybaptus ruficollis	306	2024	0	0	0	0
50	70	Little Grebe	Tachybaptus ruficollis	307	1999	0	0	0	0
50	70	Little Grebe	Tachybaptus ruficollis	307	2000	0	0	0	0
50	70	Little Grebe	Tachybaptus ruficollis	307	2001	0	0	0	0
50	70	Little Grebe	Tachybaptus ruficollis	307	2002	0	0	0	0
50	70	Little Grebe	Tachybaptus ruficollis	307	2003	0	0	0	0
50	70	Little Grebe	Tachybaptus ruficollis	307	2004	0	0	0	0
50	70	Little Grebe	Tachybaptus ruficollis	307	2005	0	0	0	0
50	70	Little Grebe	Tachybaptus ruficollis	307	2006	0	0	0	0
50	70	Little Grebe	Tachybaptus ruficollis	307	2007	0	0	0	0
50	70	Little Grebe	Tachybaptus ruficollis	307	2008	0	0	0	0
50	70	Little Grebe	Tachybaptus ruficollis	307	2009	0	0	0	0
50	70	Little Grebe	Tachybaptus ruficollis	307	2010	0	0	0	0
50	70	Little Grebe	Tachybaptus ruficollis	307	2011	0	0	0	0
50	70	Little Grebe	Tachybaptus ruficollis	307	2012	0	0	0	0
50	70	Little Grebe	Tachybaptus ruficollis	307	2013	0	0	0	0
50	70	Little Grebe	Tachybaptus ruficollis	307	2014	0	0	0	0
50	70	Little Grebe	Tachybaptus ruficollis	307	2015	0	0	0	0
50	70	Little Grebe	Tachybaptus ruficollis	307	2016	0	0	0	0
50	70	Little Grebe	Tachybaptus ruficollis	307	2017	0	0	0	0
50	70	Little Grebe	Tachybaptus ruficollis	307	2018	0	0	0	0
50	70	Little Grebe	Tachybaptus ruficollis	307	2019	0	0	0	0
50	70	Little Grebe	Tachybaptus ruficollis	307	2020	0	0	0	0
50	70	Little Grebe	Tachybaptus ruficollis	307	2021	0	0	0	0
50	70	Little Grebe	Tachybaptus ruficollis	307	2022	0	0	0	0
50	70	Little Grebe	Tachybaptus ruficollis	307	2023	0	0	0	0
50	70	Little Grebe	Tachybaptus ruficollis	307	2024	0	0	0	0
50	70	Little Grebe	Tachybaptus ruficollis	308	1999	0	0	0	0
50	70	Little Grebe	Tachybaptus ruficollis	308	2000	0	0	0	0
50	70	Little Grebe	Tachybaptus ruficollis	308	2001	0	0	0	0
50	70	Little Grebe	Tachybaptus ruficollis	308	2002	0	0	0	0
50	70	Little Grebe	Tachybaptus ruficollis	308	2003	0	0	0	0
50	70	Little Grebe	Tachybaptus ruficollis	308	2004	0	0	0	0
50	70	Little Grebe	Tachybaptus ruficollis	308	2005	0	0	0	0
50	70	Little Grebe	Tachybaptus ruficollis	308	2006	0	0	0	0
50	70	Little Grebe	Tachybaptus ruficollis	308	2007	0	0	0	0
50	70	Little Grebe	Tachybaptus ruficollis	308	2008	0	0	0	0
50	70	Little Grebe	Tachybaptus ruficollis	308	2009	0	0	0	0
50	70	Little Grebe	Tachybaptus ruficollis	308	2010	0	0	0	0
50	70	Little Grebe	Tachybaptus ruficollis	308	2011	0	0	0	0
50	70	Little Grebe	Tachybaptus ruficollis	308	2012	0	0	0	0
50	70	Little Grebe	Tachybaptus ruficollis	308	2013	0	0	0	0
50	70	Little Grebe	Tachybaptus ruficollis	308	2014	0	0	0	0
50	70	Little Grebe	Tachybaptus ruficollis	308	2015	0	0	0	0
50	70	Little Grebe	Tachybaptus ruficollis	308	2016	0	0	0	0
50	70	Little Grebe	Tachybaptus ruficollis	308	2017	0	0	0	0
50	70	Little Grebe	Tachybaptus ruficollis	308	2018	0	0	0	0
50	70	Little Grebe	Tachybaptus ruficollis	308	2019	0	0	0	0
50	70	Little Grebe	Tachybaptus ruficollis	308	2020	0	0	0	0
50	70	Little Grebe	Tachybaptus ruficollis	308	2021	0	0	0	0
50	70	Little Grebe	Tachybaptus ruficollis	308	2022	0	0	0	0
50	70	Little Grebe	Tachybaptus ruficollis	308	2023	0	0	0	0
50	70	Little Grebe	Tachybaptus ruficollis	308	2024	0	0	0	0
50	70	Little Grebe	Tachybaptus ruficollis	309	1999	0	0	0	0
50	70	Little Grebe	Tachybaptus ruficollis	309	2000	0	0	0	0
50	70	Little Grebe	Tachybaptus ruficollis	309	2003	0	0	0	0
50	70	Little Grebe	Tachybaptus ruficollis	309	2004	0	0	0	0
50	70	Little Grebe	Tachybaptus ruficollis	309	2005	NA	0	0	0
50	70	Little Grebe	Tachybaptus ruficollis	309	2006	0	0	0	0
50	70	Little Grebe	Tachybaptus ruficollis	309	2007	0	0	0	0
50	70	Little Grebe	Tachybaptus ruficollis	309	2008	0	0	0	0
50	70	Little Grebe	Tachybaptus ruficollis	309	2009	0	0	0	0
50	70	Little Grebe	Tachybaptus ruficollis	309	2010	0	0	0	0
50	70	Little Grebe	Tachybaptus ruficollis	309	2011	0	0	0	0
50	70	Little Grebe	Tachybaptus ruficollis	309	2012	0	0	0	0
50	70	Little Grebe	Tachybaptus ruficollis	309	2013	0	0	0	0
50	70	Little Grebe	Tachybaptus ruficollis	309	2014	0	0	0	0
50	70	Little Grebe	Tachybaptus ruficollis	309	2015	0	0	0	0
50	70	Little Grebe	Tachybaptus ruficollis	309	2016	0	0	0	0
50	70	Little Grebe	Tachybaptus ruficollis	309	2017	0	0	0	0
50	70	Little Grebe	Tachybaptus ruficollis	309	2018	0	0	0	0
50	70	Little Grebe	Tachybaptus ruficollis	309	2019	0	0	0	0
50	70	Little Grebe	Tachybaptus ruficollis	309	2020	0	0	0	0
50	70	Little Grebe	Tachybaptus ruficollis	309	2021	0	0	0	0
50	70	Little Grebe	Tachybaptus ruficollis	309	2022	0	0	0	0
50	70	Little Grebe	Tachybaptus ruficollis	309	2023	0	0	0	0
50	70	Little Grebe	Tachybaptus ruficollis	309	2024	0	0	0	0
50	70	Little Grebe	Tachybaptus ruficollis	310	1999	0	0	0	0
50	70	Little Grebe	Tachybaptus ruficollis	310	2000	0	0	0	0
50	70	Little Grebe	Tachybaptus ruficollis	310	2001	0	0	0	0
50	70	Little Grebe	Tachybaptus ruficollis	310	2002	0	0	0	0
50	70	Little Grebe	Tachybaptus ruficollis	310	2003	0	0	0	0
50	70	Little Grebe	Tachybaptus ruficollis	310	2004	0	0	0	0
50	70	Little Grebe	Tachybaptus ruficollis	310	2005	0	0	0	0
50	70	Little Grebe	Tachybaptus ruficollis	310	2006	0	0	0	0
50	70	Little Grebe	Tachybaptus ruficollis	310	2007	0	0	0	0
50	70	Little Grebe	Tachybaptus ruficollis	310	2008	0	0	0	0
50	70	Little Grebe	Tachybaptus ruficollis	310	2009	0	0	0	0
50	70	Little Grebe	Tachybaptus ruficollis	310	2010	0	0	0	0
50	70	Little Grebe	Tachybaptus ruficollis	310	2011	0	0	0	0
50	70	Little Grebe	Tachybaptus ruficollis	310	2012	0	0	0	0
50	70	Little Grebe	Tachybaptus ruficollis	310	2013	0	0	0	0
50	70	Little Grebe	Tachybaptus ruficollis	310	2014	0	0	0	0
50	70	Little Grebe	Tachybaptus ruficollis	310	2015	0	0	0	0
50	70	Little Grebe	Tachybaptus ruficollis	310	2016	0	0	0	0
50	70	Little Grebe	Tachybaptus ruficollis	310	2017	0	0	0	0
50	70	Little Grebe	Tachybaptus ruficollis	310	2018	0	0	0	0
50	70	Little Grebe	Tachybaptus ruficollis	310	2019	0	0	0	0
50	70	Little Grebe	Tachybaptus ruficollis	310	2020	0	0	0	0
50	70	Little Grebe	Tachybaptus ruficollis	310	2021	0	0	0	0
50	70	Little Grebe	Tachybaptus ruficollis	310	2022	0	0	0	0
50	70	Little Grebe	Tachybaptus ruficollis	310	2023	0	0	0	0
50	70	Little Grebe	Tachybaptus ruficollis	310	2024	0	0	0	0
50	70	Little Grebe	Tachybaptus ruficollis	311	1999	0	0	0	0
50	70	Little Grebe	Tachybaptus ruficollis	311	2000	0	0	0	0
50	70	Little Grebe	Tachybaptus ruficollis	311	2001	0	0	0	0
50	70	Little Grebe	Tachybaptus ruficollis	311	2002	0	0	0	0
50	70	Little Grebe	Tachybaptus ruficollis	311	2003	0	0	0	0
50	70	Little Grebe	Tachybaptus ruficollis	311	2004	0	0	0	0
50	70	Little Grebe	Tachybaptus ruficollis	311	2005	0	0	0	0
50	70	Little Grebe	Tachybaptus ruficollis	311	2006	0	0	0	0
50	70	Little Grebe	Tachybaptus ruficollis	311	2007	0	0	0	0
50	70	Little Grebe	Tachybaptus ruficollis	311	2008	0	0	0	0
50	70	Little Grebe	Tachybaptus ruficollis	311	2009	0	0	0	0
50	70	Little Grebe	Tachybaptus ruficollis	311	2010	0	0	0	0
50	70	Little Grebe	Tachybaptus ruficollis	311	2011	0	0	0	0
50	70	Little Grebe	Tachybaptus ruficollis	311	2012	0	0	0	0
50	70	Little Grebe	Tachybaptus ruficollis	311	2013	0	0	0	0
50	70	Little Grebe	Tachybaptus ruficollis	311	2014	0	0	0	0
50	70	Little Grebe	Tachybaptus ruficollis	311	2015	0	0	0	0
50	70	Little Grebe	Tachybaptus ruficollis	311	2016	0	0	0	0
50	70	Little Grebe	Tachybaptus ruficollis	311	2017	0	0	0	0
50	70	Little Grebe	Tachybaptus ruficollis	311	2018	0	0	0	0
50	70	Little Grebe	Tachybaptus ruficollis	311	2019	0	0	0	0
50	70	Little Grebe	Tachybaptus ruficollis	311	2020	0	0	0	0
50	70	Little Grebe	Tachybaptus ruficollis	311	2021	0	0	0	0
50	70	Little Grebe	Tachybaptus ruficollis	311	2022	0	0	0	0
50	70	Little Grebe	Tachybaptus ruficollis	311	2023	0	0	0	0
50	70	Little Grebe	Tachybaptus ruficollis	311	2024	0	0	0	0
50	70	Little Grebe	Tachybaptus ruficollis	313	1999	0	0	0	0
50	70	Little Grebe	Tachybaptus ruficollis	313	2000	0	0	0	0
50	70	Little Grebe	Tachybaptus ruficollis	313	2001	0	0	0	0
50	70	Little Grebe	Tachybaptus ruficollis	313	2002	0	0	0	0
50	70	Little Grebe	Tachybaptus ruficollis	313	2003	0	0	0	0
50	70	Little Grebe	Tachybaptus ruficollis	313	2004	0	0	0	0
50	70	Little Grebe	Tachybaptus ruficollis	313	2005	0	0	0	0
50	70	Little Grebe	Tachybaptus ruficollis	313	2006	0	0	0	0
50	70	Little Grebe	Tachybaptus ruficollis	313	2007	0	0	0	0
50	70	Little Grebe	Tachybaptus ruficollis	313	2008	0	0	0	0
50	70	Little Grebe	Tachybaptus ruficollis	313	2009	0	0	0	0
50	70	Little Grebe	Tachybaptus ruficollis	313	2010	0	0	0	0
50	70	Little Grebe	Tachybaptus ruficollis	313	2011	0	0	0	0
50	70	Little Grebe	Tachybaptus ruficollis	313	2012	0	0	0	0
50	70	Little Grebe	Tachybaptus ruficollis	313	2013	0	0	0	0
50	70	Little Grebe	Tachybaptus ruficollis	313	2014	0	0	0	0
50	70	Little Grebe	Tachybaptus ruficollis	313	2015	0	0	0	0
50	70	Little Grebe	Tachybaptus ruficollis	313	2016	0	0	0	0
50	70	Little Grebe	Tachybaptus ruficollis	313	2017	0	0	0	0
50	70	Little Grebe	Tachybaptus ruficollis	313	2018	0	0	0	0
50	70	Little Grebe	Tachybaptus ruficollis	313	2019	0	0	0	0
50	70	Little Grebe	Tachybaptus ruficollis	313	2020	0	0	0	0
50	70	Little Grebe	Tachybaptus ruficollis	313	2021	0	0	0	0
50	70	Little Grebe	Tachybaptus ruficollis	313	2022	0	0	0	0
50	70	Little Grebe	Tachybaptus ruficollis	313	2023	0	0	0	0
50	70	Little Grebe	Tachybaptus ruficollis	313	2024	0	0	0	0
50	70	Little Grebe	Tachybaptus ruficollis	314	1999	0	0	0	0
50	70	Little Grebe	Tachybaptus ruficollis	314	2000	0	0	0	0
50	70	Little Grebe	Tachybaptus ruficollis	314	2001	0	0	0	0
50	70	Little Grebe	Tachybaptus ruficollis	314	2002	0	0	0	0
50	70	Little Grebe	Tachybaptus ruficollis	314	2003	0	0	0	0
50	70	Little Grebe	Tachybaptus ruficollis	314	2004	NA	NA	NA	1
50	70	Little Grebe	Tachybaptus ruficollis	314	2005	0	0	0	0
50	70	Little Grebe	Tachybaptus ruficollis	314	2006	0	0	0	0
50	70	Little Grebe	Tachybaptus ruficollis	314	2007	0	0	0	0
50	70	Little Grebe	Tachybaptus ruficollis	314	2008	0	0	0	0
50	70	Little Grebe	Tachybaptus ruficollis	314	2009	0	0	0	0
50	70	Little Grebe	Tachybaptus ruficollis	314	2010	0	0	0	0
50	70	Little Grebe	Tachybaptus ruficollis	314	2011	0	0	0	0
50	70	Little Grebe	Tachybaptus ruficollis	314	2012	0	0	0	0
50	70	Little Grebe	Tachybaptus ruficollis	314	2013	0	0	0	0
50	70	Little Grebe	Tachybaptus ruficollis	314	2014	0	0	0	0
50	70	Little Grebe	Tachybaptus ruficollis	314	2015	0	0	0	0
50	70	Little Grebe	Tachybaptus ruficollis	314	2016	0	0	0	0
50	70	Little Grebe	Tachybaptus ruficollis	314	2017	0	0	0	0
50	70	Little Grebe	Tachybaptus ruficollis	314	2018	0	0	0	0
50	70	Little Grebe	Tachybaptus ruficollis	314	2019	0	0	0	0
50	70	Little Grebe	Tachybaptus ruficollis	314	2020	0	0	0	0
50	70	Little Grebe	Tachybaptus ruficollis	314	2021	0	0	0	0
50	70	Little Grebe	Tachybaptus ruficollis	314	2022	0	0	0	0
50	70	Little Grebe	Tachybaptus ruficollis	314	2023	0	0	0	0
50	70	Little Grebe	Tachybaptus ruficollis	314	2024	0	0	0	0
50	70	Little Grebe	Tachybaptus ruficollis	315	1999	0	0	0	0
50	70	Little Grebe	Tachybaptus ruficollis	315	2000	0	0	0	0
50	70	Little Grebe	Tachybaptus ruficollis	315	2001	0	0	0	0
50	70	Little Grebe	Tachybaptus ruficollis	315	2002	0	0	0	0
50	70	Little Grebe	Tachybaptus ruficollis	315	2003	0	0	0	0
50	70	Little Grebe	Tachybaptus ruficollis	315	2004	0	0	0	0
50	70	Little Grebe	Tachybaptus ruficollis	315	2005	0	0	0	0
50	70	Little Grebe	Tachybaptus ruficollis	315	2006	0	0	0	0
50	70	Little Grebe	Tachybaptus ruficollis	315	2007	0	0	0	0
50	70	Little Grebe	Tachybaptus ruficollis	315	2008	0	0	0	0
50	70	Little Grebe	Tachybaptus ruficollis	315	2009	0	0	0	0
50	70	Little Grebe	Tachybaptus ruficollis	315	2010	0	0	0	0
50	70	Little Grebe	Tachybaptus ruficollis	315	2011	0	0	0	0
50	70	Little Grebe	Tachybaptus ruficollis	315	2012	0	0	0	0
50	70	Little Grebe	Tachybaptus ruficollis	315	2013	0	0	0	0
50	70	Little Grebe	Tachybaptus ruficollis	315	2014	0	0	0	0
50	70	Little Grebe	Tachybaptus ruficollis	315	2015	0	0	0	0
50	70	Little Grebe	Tachybaptus ruficollis	315	2016	0	0	0	0
50	70	Little Grebe	Tachybaptus ruficollis	315	2017	0	0	0	0
50	70	Little Grebe	Tachybaptus ruficollis	315	2018	0	0	0	0
50	70	Little Grebe	Tachybaptus ruficollis	315	2019	0	0	0	0
50	70	Little Grebe	Tachybaptus ruficollis	315	2020	0	0	0	0
50	70	Little Grebe	Tachybaptus ruficollis	315	2021	0	0	0	0
50	70	Little Grebe	Tachybaptus ruficollis	315	2022	0	0	0	0
50	70	Little Grebe	Tachybaptus ruficollis	315	2023	0	0	0	0
50	70	Little Grebe	Tachybaptus ruficollis	315	2024	0	0	0	0
50	70	Little Grebe	Tachybaptus ruficollis	316	1999	0	0	0	0
50	70	Little Grebe	Tachybaptus ruficollis	316	2000	0	0	0	0
50	70	Little Grebe	Tachybaptus ruficollis	316	2001	0	0	0	0
50	70	Little Grebe	Tachybaptus ruficollis	316	2002	0	0	0	0
50	70	Little Grebe	Tachybaptus ruficollis	316	2003	0	0	0	0
50	70	Little Grebe	Tachybaptus ruficollis	316	2004	0	0	0	0
50	70	Little Grebe	Tachybaptus ruficollis	316	2005	0	0	0	0
50	70	Little Grebe	Tachybaptus ruficollis	316	2006	0	0	0	0
50	70	Little Grebe	Tachybaptus ruficollis	316	2007	0	0	0	0
50	70	Little Grebe	Tachybaptus ruficollis	316	2008	0	0	0	0
50	70	Little Grebe	Tachybaptus ruficollis	316	2009	0	0	0	0
50	70	Little Grebe	Tachybaptus ruficollis	316	2010	0	0	0	0
50	70	Little Grebe	Tachybaptus ruficollis	316	2011	0	0	0	0
50	70	Little Grebe	Tachybaptus ruficollis	316	2012	0	0	0	0
50	70	Little Grebe	Tachybaptus ruficollis	316	2013	0	0	0	0
50	70	Little Grebe	Tachybaptus ruficollis	316	2014	0	0	0	0
50	70	Little Grebe	Tachybaptus ruficollis	316	2015	0	0	0	0
50	70	Little Grebe	Tachybaptus ruficollis	316	2016	0	0	0	0
50	70	Little Grebe	Tachybaptus ruficollis	316	2017	0	0	0	0
50	70	Little Grebe	Tachybaptus ruficollis	316	2018	0	0	0	0
50	70	Little Grebe	Tachybaptus ruficollis	316	2019	0	0	0	0
50	70	Little Grebe	Tachybaptus ruficollis	316	2020	0	0	0	0
50	70	Little Grebe	Tachybaptus ruficollis	316	2021	0	0	0	0
50	70	Little Grebe	Tachybaptus ruficollis	316	2022	0	0	0	0
50	70	Little Grebe	Tachybaptus ruficollis	316	2023	0	0	0	0
50	70	Little Grebe	Tachybaptus ruficollis	316	2024	0	0	0	0
50	70	Little Grebe	Tachybaptus ruficollis	318	1999	0	0	0	0
50	70	Little Grebe	Tachybaptus ruficollis	318	2000	0	0	0	0
50	70	Little Grebe	Tachybaptus ruficollis	318	2001	0	0	0	0
50	70	Little Grebe	Tachybaptus ruficollis	318	2002	0	0	0	0
50	70	Little Grebe	Tachybaptus ruficollis	318	2003	0	0	0	0
50	70	Little Grebe	Tachybaptus ruficollis	318	2004	0	0	0	0
50	70	Little Grebe	Tachybaptus ruficollis	318	2005	0	0	0	0
50	70	Little Grebe	Tachybaptus ruficollis	318	2006	0	0	0	0
50	70	Little Grebe	Tachybaptus ruficollis	318	2007	0	0	0	0
50	70	Little Grebe	Tachybaptus ruficollis	318	2008	0	0	0	0
50	70	Little Grebe	Tachybaptus ruficollis	318	2009	0	0	0	0
50	70	Little Grebe	Tachybaptus ruficollis	318	2010	0	0	0	0
50	70	Little Grebe	Tachybaptus ruficollis	318	2011	0	0	0	0
50	70	Little Grebe	Tachybaptus ruficollis	318	2012	0	0	0	0
50	70	Little Grebe	Tachybaptus ruficollis	318	2013	0	0	0	0
50	70	Little Grebe	Tachybaptus ruficollis	318	2014	0	0	0	0
50	70	Little Grebe	Tachybaptus ruficollis	318	2015	0	0	0	0
50	70	Little Grebe	Tachybaptus ruficollis	318	2016	0	0	0	0
50	70	Little Grebe	Tachybaptus ruficollis	318	2017	0	0	0	0
50	70	Little Grebe	Tachybaptus ruficollis	318	2018	0	0	0	0
50	70	Little Grebe	Tachybaptus ruficollis	318	2019	0	0	0	0
50	70	Little Grebe	Tachybaptus ruficollis	318	2020	0	0	0	0
50	70	Little Grebe	Tachybaptus ruficollis	318	2021	0	0	0	0
50	70	Little Grebe	Tachybaptus ruficollis	318	2022	0	0	0	0
50	70	Little Grebe	Tachybaptus ruficollis	318	2023	0	0	0	0
50	70	Little Grebe	Tachybaptus ruficollis	318	2024	0	0	0	0
50	70	Little Grebe	Tachybaptus ruficollis	320	1999	0	0	0	0
50	70	Little Grebe	Tachybaptus ruficollis	320	2000	0	0	0	0
50	70	Little Grebe	Tachybaptus ruficollis	320	2001	0	0	0	0
50	70	Little Grebe	Tachybaptus ruficollis	320	2002	0	0	0	0
50	70	Little Grebe	Tachybaptus ruficollis	320	2003	0	0	0	0
50	70	Little Grebe	Tachybaptus ruficollis	320	2004	0	0	0	0
50	70	Little Grebe	Tachybaptus ruficollis	320	2005	0	0	0	0
50	70	Little Grebe	Tachybaptus ruficollis	320	2006	0	0	0	0
50	70	Little Grebe	Tachybaptus ruficollis	320	2007	0	0	0	0
50	70	Little Grebe	Tachybaptus ruficollis	320	2008	0	0	0	0
50	70	Little Grebe	Tachybaptus ruficollis	320	2009	0	0	0	0
50	70	Little Grebe	Tachybaptus ruficollis	320	2010	0	0	0	0
50	70	Little Grebe	Tachybaptus ruficollis	320	2011	0	0	0	0
50	70	Little Grebe	Tachybaptus ruficollis	320	2012	0	0	0	0
50	70	Little Grebe	Tachybaptus ruficollis	320	2013	0	0	0	0
50	70	Little Grebe	Tachybaptus ruficollis	320	2014	0	0	0	0
50	70	Little Grebe	Tachybaptus ruficollis	320	2015	0	0	0	0
50	70	Little Grebe	Tachybaptus ruficollis	320	2016	0	0	0	0
50	70	Little Grebe	Tachybaptus ruficollis	320	2017	0	0	0	0
50	70	Little Grebe	Tachybaptus ruficollis	320	2018	0	0	0	0
50	70	Little Grebe	Tachybaptus ruficollis	320	2019	0	0	0	0
50	70	Little Grebe	Tachybaptus ruficollis	320	2020	0	0	0	0
50	70	Little Grebe	Tachybaptus ruficollis	320	2021	0	0	0	0
50	70	Little Grebe	Tachybaptus ruficollis	320	2022	0	0	0	0
50	70	Little Grebe	Tachybaptus ruficollis	320	2023	0	0	0	0
50	70	Little Grebe	Tachybaptus ruficollis	320	2024	0	0	0	0
50	70	Little Grebe	Tachybaptus ruficollis	321	1999	0	0	0	0
50	70	Little Grebe	Tachybaptus ruficollis	321	2000	0	0	0	0
50	70	Little Grebe	Tachybaptus ruficollis	321	2001	NA	0	0	0
50	70	Little Grebe	Tachybaptus ruficollis	321	2002	0	0	0	0
50	70	Little Grebe	Tachybaptus ruficollis	321	2003	0	0	0	0
50	70	Little Grebe	Tachybaptus ruficollis	321	2004	0	0	0	0
50	70	Little Grebe	Tachybaptus ruficollis	321	2005	0	0	0	0
50	70	Little Grebe	Tachybaptus ruficollis	321	2006	0	0	0	0
50	70	Little Grebe	Tachybaptus ruficollis	321	2007	0	0	0	0
50	70	Little Grebe	Tachybaptus ruficollis	321	2008	0	0	0	0
50	70	Little Grebe	Tachybaptus ruficollis	321	2009	0	0	0	0
50	70	Little Grebe	Tachybaptus ruficollis	321	2010	0	0	0	0
50	70	Little Grebe	Tachybaptus ruficollis	321	2011	0	0	0	0
50	70	Little Grebe	Tachybaptus ruficollis	321	2013	0	0	0	0
50	70	Little Grebe	Tachybaptus ruficollis	321	2014	0	0	0	0
50	70	Little Grebe	Tachybaptus ruficollis	321	2015	0	0	0	0
50	70	Little Grebe	Tachybaptus ruficollis	321	2016	0	0	0	0
50	70	Little Grebe	Tachybaptus ruficollis	321	2017	0	0	0	0
50	70	Little Grebe	Tachybaptus ruficollis	321	2018	0	0	0	0
50	70	Little Grebe	Tachybaptus ruficollis	321	2019	0	0	0	0
50	70	Little Grebe	Tachybaptus ruficollis	321	2020	0	0	0	0
50	70	Little Grebe	Tachybaptus ruficollis	321	2021	0	0	0	0
50	70	Little Grebe	Tachybaptus ruficollis	321	2022	0	0	0	0
50	70	Little Grebe	Tachybaptus ruficollis	321	2023	0	0	0	0
50	70	Little Grebe	Tachybaptus ruficollis	321	2024	0	0	0	0
50	70	Little Grebe	Tachybaptus ruficollis	322	1999	0	0	0	0
50	70	Little Grebe	Tachybaptus ruficollis	322	2000	0	0	0	0
50	70	Little Grebe	Tachybaptus ruficollis	322	2001	0	0	0	0
50	70	Little Grebe	Tachybaptus ruficollis	322	2002	0	0	0	0
50	70	Little Grebe	Tachybaptus ruficollis	322	2003	0	0	0	0
50	70	Little Grebe	Tachybaptus ruficollis	322	2004	0	0	0	0
50	70	Little Grebe	Tachybaptus ruficollis	322	2005	0	0	0	0
50	70	Little Grebe	Tachybaptus ruficollis	322	2006	0	0	0	0
50	70	Little Grebe	Tachybaptus ruficollis	322	2007	0	0	0	0
50	70	Little Grebe	Tachybaptus ruficollis	322	2008	0	0	0	0
50	70	Little Grebe	Tachybaptus ruficollis	322	2009	0	0	0	0
50	70	Little Grebe	Tachybaptus ruficollis	322	2010	0	0	0	0
50	70	Little Grebe	Tachybaptus ruficollis	322	2011	0	0	0	0
50	70	Little Grebe	Tachybaptus ruficollis	322	2012	0	0	0	0
50	70	Little Grebe	Tachybaptus ruficollis	322	2013	0	0	0	0
50	70	Little Grebe	Tachybaptus ruficollis	322	2014	0	0	0	0
50	70	Little Grebe	Tachybaptus ruficollis	322	2015	0	0	0	0
50	70	Little Grebe	Tachybaptus ruficollis	322	2016	0	0	0	0
50	70	Little Grebe	Tachybaptus ruficollis	322	2017	0	0	0	0
50	70	Little Grebe	Tachybaptus ruficollis	322	2018	0	0	0	0
50	70	Little Grebe	Tachybaptus ruficollis	322	2019	0	0	0	0
50	70	Little Grebe	Tachybaptus ruficollis	322	2020	0	0	0	0
50	70	Little Grebe	Tachybaptus ruficollis	322	2021	0	0	0	0
50	70	Little Grebe	Tachybaptus ruficollis	322	2022	0	0	0	0
50	70	Little Grebe	Tachybaptus ruficollis	322	2023	0	0	0	0
50	70	Little Grebe	Tachybaptus ruficollis	322	2024	0	0	0	0
50	70	Little Grebe	Tachybaptus ruficollis	323	1999	0	0	0	0
50	70	Little Grebe	Tachybaptus ruficollis	323	2000	0	0	0	0
50	70	Little Grebe	Tachybaptus ruficollis	323	2001	0	0	0	0
50	70	Little Grebe	Tachybaptus ruficollis	323	2002	0	0	0	0
50	70	Little Grebe	Tachybaptus ruficollis	323	2003	0	0	0	0
50	70	Little Grebe	Tachybaptus ruficollis	323	2004	0	0	0	0
50	70	Little Grebe	Tachybaptus ruficollis	323	2005	0	0	0	0
50	70	Little Grebe	Tachybaptus ruficollis	323	2006	0	0	0	0
50	70	Little Grebe	Tachybaptus ruficollis	323	2007	0	0	0	0
50	70	Little Grebe	Tachybaptus ruficollis	323	2008	0	0	0	0
50	70	Little Grebe	Tachybaptus ruficollis	323	2009	0	0	0	0
50	70	Little Grebe	Tachybaptus ruficollis	323	2010	0	0	0	0
50	70	Little Grebe	Tachybaptus ruficollis	323	2011	0	0	0	0
50	70	Little Grebe	Tachybaptus ruficollis	323	2012	0	0	0	0
50	70	Little Grebe	Tachybaptus ruficollis	323	2013	0	0	0	0
50	70	Little Grebe	Tachybaptus ruficollis	323	2014	0	0	0	0
50	70	Little Grebe	Tachybaptus ruficollis	323	2015	0	0	0	0
50	70	Little Grebe	Tachybaptus ruficollis	323	2016	0	0	0	0
50	70	Little Grebe	Tachybaptus ruficollis	323	2017	0	0	0	0
50	70	Little Grebe	Tachybaptus ruficollis	323	2018	0	0	0	0
50	70	Little Grebe	Tachybaptus ruficollis	323	2019	0	0	0	0
50	70	Little Grebe	Tachybaptus ruficollis	323	2020	0	0	0	0
50	70	Little Grebe	Tachybaptus ruficollis	323	2021	0	0	0	0
50	70	Little Grebe	Tachybaptus ruficollis	323	2022	0	0	0	0
50	70	Little Grebe	Tachybaptus ruficollis	323	2023	0	0	0	0
50	70	Little Grebe	Tachybaptus ruficollis	323	2024	0	0	0	0
50	70	Little Grebe	Tachybaptus ruficollis	325	1999	0	0	0	0
50	70	Little Grebe	Tachybaptus ruficollis	325	2000	0	0	0	0
50	70	Little Grebe	Tachybaptus ruficollis	325	2001	0	0	0	0
50	70	Little Grebe	Tachybaptus ruficollis	325	2002	0	0	0	0
50	70	Little Grebe	Tachybaptus ruficollis	325	2003	0	0	0	0
50	70	Little Grebe	Tachybaptus ruficollis	325	2004	0	0	0	0
50	70	Little Grebe	Tachybaptus ruficollis	325	2005	0	0	0	0
50	70	Little Grebe	Tachybaptus ruficollis	325	2006	0	0	0	0
50	70	Little Grebe	Tachybaptus ruficollis	325	2007	0	0	0	0
50	70	Little Grebe	Tachybaptus ruficollis	325	2008	0	0	0	0
50	70	Little Grebe	Tachybaptus ruficollis	325	2009	0	0	0	0
50	70	Little Grebe	Tachybaptus ruficollis	325	2010	0	0	0	0
50	70	Little Grebe	Tachybaptus ruficollis	325	2011	0	0	0	0
50	70	Little Grebe	Tachybaptus ruficollis	325	2012	0	0	0	0
50	70	Little Grebe	Tachybaptus ruficollis	325	2013	0	0	0	0
50	70	Little Grebe	Tachybaptus ruficollis	325	2014	0	0	0	0
50	70	Little Grebe	Tachybaptus ruficollis	325	2015	0	0	0	0
50	70	Little Grebe	Tachybaptus ruficollis	325	2016	0	0	0	0
50	70	Little Grebe	Tachybaptus ruficollis	325	2017	0	0	0	0
50	70	Little Grebe	Tachybaptus ruficollis	325	2018	0	0	0	0
50	70	Little Grebe	Tachybaptus ruficollis	325	2019	0	0	0	0
50	70	Little Grebe	Tachybaptus ruficollis	325	2020	0	0	0	0
50	70	Little Grebe	Tachybaptus ruficollis	325	2021	0	0	0	0
50	70	Little Grebe	Tachybaptus ruficollis	325	2022	0	0	0	0
50	70	Little Grebe	Tachybaptus ruficollis	325	2023	0	0	0	0
50	70	Little Grebe	Tachybaptus ruficollis	325	2024	0	0	0	0
50	70	Little Grebe	Tachybaptus ruficollis	327	1999	0	0	0	0
50	70	Little Grebe	Tachybaptus ruficollis	327	2000	0	0	0	0
50	70	Little Grebe	Tachybaptus ruficollis	327	2001	0	0	0	0
50	70	Little Grebe	Tachybaptus ruficollis	327	2002	0	0	0	0
50	70	Little Grebe	Tachybaptus ruficollis	327	2003	0	0	0	0
50	70	Little Grebe	Tachybaptus ruficollis	327	2004	0	0	0	0
50	70	Little Grebe	Tachybaptus ruficollis	327	2005	0	0	0	0
50	70	Little Grebe	Tachybaptus ruficollis	327	2006	0	0	0	0
50	70	Little Grebe	Tachybaptus ruficollis	327	2007	0	0	0	0
50	70	Little Grebe	Tachybaptus ruficollis	327	2008	0	0	0	0
50	70	Little Grebe	Tachybaptus ruficollis	327	2009	0	0	0	0
50	70	Little Grebe	Tachybaptus ruficollis	327	2010	0	0	0	0
50	70	Little Grebe	Tachybaptus ruficollis	327	2011	0	0	0	0
50	70	Little Grebe	Tachybaptus ruficollis	327	2012	0	0	0	0
50	70	Little Grebe	Tachybaptus ruficollis	327	2014	0	0	0	0
50	70	Little Grebe	Tachybaptus ruficollis	327	2015	0	0	0	0
50	70	Little Grebe	Tachybaptus ruficollis	327	2016	0	0	0	0
50	70	Little Grebe	Tachybaptus ruficollis	327	2017	0	0	0	0
50	70	Little Grebe	Tachybaptus ruficollis	327	2018	0	0	0	0
50	70	Little Grebe	Tachybaptus ruficollis	327	2019	0	0	0	0
50	70	Little Grebe	Tachybaptus ruficollis	327	2020	0	0	0	0
50	70	Little Grebe	Tachybaptus ruficollis	327	2021	0	0	0	0
50	70	Little Grebe	Tachybaptus ruficollis	327	2022	0	0	0	0
50	70	Little Grebe	Tachybaptus ruficollis	327	2023	0	0	0	0
50	70	Little Grebe	Tachybaptus ruficollis	327	2024	0	0	0	0
50	70	Little Grebe	Tachybaptus ruficollis	328	1999	0	0	0	0
50	70	Little Grebe	Tachybaptus ruficollis	328	2000	0	0	0	0
50	70	Little Grebe	Tachybaptus ruficollis	328	2001	0	0	0	0
50	70	Little Grebe	Tachybaptus ruficollis	328	2002	0	0	0	0
50	70	Little Grebe	Tachybaptus ruficollis	328	2003	0	0	0	0
50	70	Little Grebe	Tachybaptus ruficollis	328	2004	0	0	0	0
50	70	Little Grebe	Tachybaptus ruficollis	328	2005	0	0	0	0
50	70	Little Grebe	Tachybaptus ruficollis	328	2006	0	0	0	0
50	70	Little Grebe	Tachybaptus ruficollis	328	2007	0	0	0	0
50	70	Little Grebe	Tachybaptus ruficollis	328	2008	0	0	0	0
50	70	Little Grebe	Tachybaptus ruficollis	328	2009	0	0	0	0
50	70	Little Grebe	Tachybaptus ruficollis	328	2010	0	0	0	0
50	70	Little Grebe	Tachybaptus ruficollis	328	2011	0	0	0	0
50	70	Little Grebe	Tachybaptus ruficollis	328	2012	0	0	0	0
50	70	Little Grebe	Tachybaptus ruficollis	328	2013	0	0	0	0
50	70	Little Grebe	Tachybaptus ruficollis	328	2014	0	0	0	0
50	70	Little Grebe	Tachybaptus ruficollis	328	2015	0	0	0	0
50	70	Little Grebe	Tachybaptus ruficollis	328	2016	0	0	0	0
50	70	Little Grebe	Tachybaptus ruficollis	328	2017	0	0	0	0
50	70	Little Grebe	Tachybaptus ruficollis	328	2018	0	0	0	0
50	70	Little Grebe	Tachybaptus ruficollis	328	2019	0	0	0	0
50	70	Little Grebe	Tachybaptus ruficollis	328	2020	0	0	0	0
50	70	Little Grebe	Tachybaptus ruficollis	328	2021	0	0	0	0
50	70	Little Grebe	Tachybaptus ruficollis	328	2022	0	0	0	0
50	70	Little Grebe	Tachybaptus ruficollis	328	2023	0	0	0	0
50	70	Little Grebe	Tachybaptus ruficollis	328	2024	0	0	0	0
50	70	Little Grebe	Tachybaptus ruficollis	329	2009	0	0	0	0
50	70	Little Grebe	Tachybaptus ruficollis	329	2010	0	0	0	0
50	70	Little Grebe	Tachybaptus ruficollis	329	2011	0	0	0	0
50	70	Little Grebe	Tachybaptus ruficollis	329	2012	0	0	0	0
50	70	Little Grebe	Tachybaptus ruficollis	329	2013	0	0	0	0
50	70	Little Grebe	Tachybaptus ruficollis	329	2014	0	0	0	0
50	70	Little Grebe	Tachybaptus ruficollis	329	2015	0	0	0	0
50	70	Little Grebe	Tachybaptus ruficollis	329	2016	0	0	0	0
50	70	Little Grebe	Tachybaptus ruficollis	329	2017	0	0	0	0
50	70	Little Grebe	Tachybaptus ruficollis	329	2018	0	0	0	0
50	70	Little Grebe	Tachybaptus ruficollis	329	2019	0	0	0	0
50	70	Little Grebe	Tachybaptus ruficollis	329	2020	0	0	0	0
50	70	Little Grebe	Tachybaptus ruficollis	329	2021	0	0	0	0
50	70	Little Grebe	Tachybaptus ruficollis	329	2022	0	0	0	0
50	70	Little Grebe	Tachybaptus ruficollis	329	2023	0	0	0	0
50	70	Little Grebe	Tachybaptus ruficollis	329	2024	0	0	0	0
50	70	Little Grebe	Tachybaptus ruficollis	330	2000	0	0	0	0
50	70	Little Grebe	Tachybaptus ruficollis	330	2001	0	0	0	0
50	70	Little Grebe	Tachybaptus ruficollis	330	2002	0	0	0	0
50	70	Little Grebe	Tachybaptus ruficollis	330	2003	0	0	0	0
50	70	Little Grebe	Tachybaptus ruficollis	330	2004	0	0	0	0
50	70	Little Grebe	Tachybaptus ruficollis	330	2005	0	0	0	0
50	70	Little Grebe	Tachybaptus ruficollis	330	2006	0	0	0	0
50	70	Little Grebe	Tachybaptus ruficollis	330	2007	0	0	0	0
50	70	Little Grebe	Tachybaptus ruficollis	330	2008	0	0	0	0
50	70	Little Grebe	Tachybaptus ruficollis	330	2009	0	0	0	0
50	70	Little Grebe	Tachybaptus ruficollis	330	2010	0	0	0	0
50	70	Little Grebe	Tachybaptus ruficollis	330	2011	0	0	0	0
50	70	Little Grebe	Tachybaptus ruficollis	330	2012	0	0	0	0
50	70	Little Grebe	Tachybaptus ruficollis	330	2013	0	0	0	0
50	70	Little Grebe	Tachybaptus ruficollis	330	2014	0	0	0	0
50	70	Little Grebe	Tachybaptus ruficollis	330	2015	0	0	0	0
50	70	Little Grebe	Tachybaptus ruficollis	330	2016	0	0	0	0
50	70	Little Grebe	Tachybaptus ruficollis	330	2017	0	0	0	0
50	70	Little Grebe	Tachybaptus ruficollis	330	2018	0	0	0	0
50	70	Little Grebe	Tachybaptus ruficollis	330	2019	0	0	0	0
50	70	Little Grebe	Tachybaptus ruficollis	330	2020	0	0	0	0
50	70	Little Grebe	Tachybaptus ruficollis	330	2021	0	0	0	0
50	70	Little Grebe	Tachybaptus ruficollis	330	2022	0	0	0	0
50	70	Little Grebe	Tachybaptus ruficollis	330	2023	0	0	0	0
50	70	Little Grebe	Tachybaptus ruficollis	330	2024	0	0	0	0
50	70	Little Grebe	Tachybaptus ruficollis	331	1999	0	0	0	0
50	70	Little Grebe	Tachybaptus ruficollis	331	2000	0	0	0	0
50	70	Little Grebe	Tachybaptus ruficollis	331	2001	0	0	0	0
50	70	Little Grebe	Tachybaptus ruficollis	331	2002	0	0	0	0
50	70	Little Grebe	Tachybaptus ruficollis	331	2003	0	0	0	0
50	70	Little Grebe	Tachybaptus ruficollis	331	2004	0	0	0	0
50	70	Little Grebe	Tachybaptus ruficollis	331	2005	0	0	0	0
50	70	Little Grebe	Tachybaptus ruficollis	331	2006	0	0	0	0
50	70	Little Grebe	Tachybaptus ruficollis	331	2007	0	0	0	0
50	70	Little Grebe	Tachybaptus ruficollis	331	2008	0	0	0	0
50	70	Little Grebe	Tachybaptus ruficollis	331	2009	0	0	0	0
50	70	Little Grebe	Tachybaptus ruficollis	331	2010	0	0	0	0
50	70	Little Grebe	Tachybaptus ruficollis	331	2011	0	0	0	0
50	70	Little Grebe	Tachybaptus ruficollis	331	2012	0	0	0	0
50	70	Little Grebe	Tachybaptus ruficollis	331	2013	0	0	0	0
50	70	Little Grebe	Tachybaptus ruficollis	331	2014	0	0	0	0
50	70	Little Grebe	Tachybaptus ruficollis	331	2015	0	0	0	0
50	70	Little Grebe	Tachybaptus ruficollis	331	2016	0	0	0	0
50	70	Little Grebe	Tachybaptus ruficollis	331	2017	0	0	0	0
50	70	Little Grebe	Tachybaptus ruficollis	331	2018	0	0	0	0
50	70	Little Grebe	Tachybaptus ruficollis	331	2019	0	0	0	0
50	70	Little Grebe	Tachybaptus ruficollis	331	2020	0	0	0	0
50	70	Little Grebe	Tachybaptus ruficollis	331	2021	0	0	0	0
50	70	Little Grebe	Tachybaptus ruficollis	331	2022	0	0	0	0
50	70	Little Grebe	Tachybaptus ruficollis	331	2023	0	0	0	0
50	70	Little Grebe	Tachybaptus ruficollis	331	2024	0	0	0	0
50	70	Little Grebe	Tachybaptus ruficollis	332	1999	0	0	0	0
50	70	Little Grebe	Tachybaptus ruficollis	332	2000	0	0	0	0
50	70	Little Grebe	Tachybaptus ruficollis	332	2001	0	0	0	0
50	70	Little Grebe	Tachybaptus ruficollis	332	2002	0	0	0	0
50	70	Little Grebe	Tachybaptus ruficollis	332	2003	0	0	0	0
50	70	Little Grebe	Tachybaptus ruficollis	332	2004	0	0	0	0
50	70	Little Grebe	Tachybaptus ruficollis	332	2005	0	0	0	0
50	70	Little Grebe	Tachybaptus ruficollis	332	2006	0	0	0	0
50	70	Little Grebe	Tachybaptus ruficollis	332	2007	0	0	0	0
50	70	Little Grebe	Tachybaptus ruficollis	332	2008	0	0	0	0
50	70	Little Grebe	Tachybaptus ruficollis	332	2009	0	0	0	0
50	70	Little Grebe	Tachybaptus ruficollis	332	2010	0	0	0	0
50	70	Little Grebe	Tachybaptus ruficollis	332	2011	0	0	0	0
50	70	Little Grebe	Tachybaptus ruficollis	332	2012	0	0	0	0
50	70	Little Grebe	Tachybaptus ruficollis	332	2013	0	0	0	0
50	70	Little Grebe	Tachybaptus ruficollis	332	2014	0	0	0	0
50	70	Little Grebe	Tachybaptus ruficollis	332	2015	0	0	0	0
50	70	Little Grebe	Tachybaptus ruficollis	332	2016	0	0	0	0
50	70	Little Grebe	Tachybaptus ruficollis	332	2017	0	0	0	0
50	70	Little Grebe	Tachybaptus ruficollis	332	2018	0	0	0	0
50	70	Little Grebe	Tachybaptus ruficollis	332	2019	0	0	0	0
50	70	Little Grebe	Tachybaptus ruficollis	332	2020	0	0	0	0
50	70	Little Grebe	Tachybaptus ruficollis	332	2021	0	0	0	0
50	70	Little Grebe	Tachybaptus ruficollis	332	2022	0	0	0	0
50	70	Little Grebe	Tachybaptus ruficollis	332	2023	0	0	0	0
50	70	Little Grebe	Tachybaptus ruficollis	332	2024	0	0	0	0
50	70	Little Grebe	Tachybaptus ruficollis	333	1999	0	0	0	0
50	70	Little Grebe	Tachybaptus ruficollis	333	2000	0	0	0	0
50	70	Little Grebe	Tachybaptus ruficollis	333	2001	0	0	0	0
50	70	Little Grebe	Tachybaptus ruficollis	333	2002	0	0	0	0
50	70	Little Grebe	Tachybaptus ruficollis	333	2003	0	0	0	0
50	70	Little Grebe	Tachybaptus ruficollis	333	2004	0	0	0	0
50	70	Little Grebe	Tachybaptus ruficollis	333	2005	0	0	0	0
50	70	Little Grebe	Tachybaptus ruficollis	333	2006	0	0	0	0
50	70	Little Grebe	Tachybaptus ruficollis	333	2007	0	0	0	0
50	70	Little Grebe	Tachybaptus ruficollis	333	2008	0	0	0	0
50	70	Little Grebe	Tachybaptus ruficollis	333	2009	0	0	0	0
50	70	Little Grebe	Tachybaptus ruficollis	333	2010	0	0	0	0
50	70	Little Grebe	Tachybaptus ruficollis	333	2011	0	0	0	0
50	70	Little Grebe	Tachybaptus ruficollis	333	2012	0	0	0	0
50	70	Little Grebe	Tachybaptus ruficollis	333	2013	0	0	0	0
50	70	Little Grebe	Tachybaptus ruficollis	333	2014	0	0	0	0
50	70	Little Grebe	Tachybaptus ruficollis	333	2015	0	0	0	0
50	70	Little Grebe	Tachybaptus ruficollis	333	2016	0	0	0	0
50	70	Little Grebe	Tachybaptus ruficollis	333	2017	0	0	0	0
50	70	Little Grebe	Tachybaptus ruficollis	333	2018	0	0	0	0
50	70	Little Grebe	Tachybaptus ruficollis	333	2019	0	0	0	0
50	70	Little Grebe	Tachybaptus ruficollis	333	2020	0	0	0	0
50	70	Little Grebe	Tachybaptus ruficollis	333	2021	0	0	0	0
50	70	Little Grebe	Tachybaptus ruficollis	333	2022	0	0	0	0
50	70	Little Grebe	Tachybaptus ruficollis	333	2023	0	0	0	0
50	70	Little Grebe	Tachybaptus ruficollis	333	2024	0	0	0	0
50	70	Little Grebe	Tachybaptus ruficollis	334	1999	0	0	0	0
50	70	Little Grebe	Tachybaptus ruficollis	334	2000	0	0	0	0
50	70	Little Grebe	Tachybaptus ruficollis	334	2001	0	0	0	0
50	70	Little Grebe	Tachybaptus ruficollis	334	2002	0	0	0	0
50	70	Little Grebe	Tachybaptus ruficollis	334	2003	0	0	0	0
50	70	Little Grebe	Tachybaptus ruficollis	334	2004	0	0	0	0
50	70	Little Grebe	Tachybaptus ruficollis	334	2005	0	0	0	0
50	70	Little Grebe	Tachybaptus ruficollis	334	2006	0	0	0	0
50	70	Little Grebe	Tachybaptus ruficollis	334	2007	0	0	0	0
50	70	Little Grebe	Tachybaptus ruficollis	334	2008	0	0	0	0
50	70	Little Grebe	Tachybaptus ruficollis	334	2009	0	0	0	0
50	70	Little Grebe	Tachybaptus ruficollis	334	2010	0	0	0	0
50	70	Little Grebe	Tachybaptus ruficollis	334	2011	0	0	0	0
50	70	Little Grebe	Tachybaptus ruficollis	334	2012	0	0	0	0
50	70	Little Grebe	Tachybaptus ruficollis	334	2013	0	0	0	0
50	70	Little Grebe	Tachybaptus ruficollis	334	2014	0	0	0	0
50	70	Little Grebe	Tachybaptus ruficollis	334	2015	0	0	0	0
50	70	Little Grebe	Tachybaptus ruficollis	334	2016	0	0	0	0
50	70	Little Grebe	Tachybaptus ruficollis	334	2017	0	0	0	0
50	70	Little Grebe	Tachybaptus ruficollis	334	2018	0	0	0	0
50	70	Little Grebe	Tachybaptus ruficollis	334	2019	0	0	0	0
50	70	Little Grebe	Tachybaptus ruficollis	334	2020	0	0	0	0
50	70	Little Grebe	Tachybaptus ruficollis	334	2021	0	0	0	0
50	70	Little Grebe	Tachybaptus ruficollis	334	2022	0	0	0	0
50	70	Little Grebe	Tachybaptus ruficollis	334	2023	0	0	0	0
50	70	Little Grebe	Tachybaptus ruficollis	334	2024	0	0	0	0
50	70	Little Grebe	Tachybaptus ruficollis	335	2000	0	0	0	0
50	70	Little Grebe	Tachybaptus ruficollis	335	2001	0	0	0	0
50	70	Little Grebe	Tachybaptus ruficollis	335	2002	0	0	0	0
50	70	Little Grebe	Tachybaptus ruficollis	335	2003	0	0	0	0
50	70	Little Grebe	Tachybaptus ruficollis	335	2004	0	0	0	0
50	70	Little Grebe	Tachybaptus ruficollis	335	2005	0	0	0	0
50	70	Little Grebe	Tachybaptus ruficollis	335	2006	0	0	0	0
50	70	Little Grebe	Tachybaptus ruficollis	335	2007	0	0	0	0
50	70	Little Grebe	Tachybaptus ruficollis	335	2008	0	0	0	0
50	70	Little Grebe	Tachybaptus ruficollis	335	2009	0	0	0	0
50	70	Little Grebe	Tachybaptus ruficollis	335	2010	0	0	0	0
50	70	Little Grebe	Tachybaptus ruficollis	335	2011	0	0	0	0
50	70	Little Grebe	Tachybaptus ruficollis	335	2012	0	0	0	0
50	70	Little Grebe	Tachybaptus ruficollis	335	2013	0	0	0	0
50	70	Little Grebe	Tachybaptus ruficollis	335	2014	0	0	0	0
50	70	Little Grebe	Tachybaptus ruficollis	335	2015	0	0	0	0
50	70	Little Grebe	Tachybaptus ruficollis	335	2016	0	0	0	0
50	70	Little Grebe	Tachybaptus ruficollis	335	2018	0	0	0	0
50	70	Little Grebe	Tachybaptus ruficollis	335	2019	0	0	0	0
50	70	Little Grebe	Tachybaptus ruficollis	335	2020	0	0	0	0
50	70	Little Grebe	Tachybaptus ruficollis	335	2021	0	0	0	0
50	70	Little Grebe	Tachybaptus ruficollis	335	2022	0	0	0	0
50	70	Little Grebe	Tachybaptus ruficollis	335	2023	0	0	0	0
50	70	Little Grebe	Tachybaptus ruficollis	335	2024	0	0	0	0
50	70	Little Grebe	Tachybaptus ruficollis	337	1999	0	0	0	0
50	70	Little Grebe	Tachybaptus ruficollis	337	2000	0	0	0	0
50	70	Little Grebe	Tachybaptus ruficollis	337	2001	0	0	0	0
50	70	Little Grebe	Tachybaptus ruficollis	337	2002	0	0	0	0
50	70	Little Grebe	Tachybaptus ruficollis	337	2003	0	0	0	0
50	70	Little Grebe	Tachybaptus ruficollis	337	2004	0	0	0	0
50	70	Little Grebe	Tachybaptus ruficollis	337	2005	0	0	0	0
50	70	Little Grebe	Tachybaptus ruficollis	337	2006	0	0	0	0
50	70	Little Grebe	Tachybaptus ruficollis	337	2007	0	0	0	0
50	70	Little Grebe	Tachybaptus ruficollis	337	2008	0	0	0	0
50	70	Little Grebe	Tachybaptus ruficollis	337	2009	0	0	0	0
50	70	Little Grebe	Tachybaptus ruficollis	337	2010	0	0	0	0
50	70	Little Grebe	Tachybaptus ruficollis	337	2011	0	0	0	0
50	70	Little Grebe	Tachybaptus ruficollis	337	2012	0	0	0	0
50	70	Little Grebe	Tachybaptus ruficollis	337	2013	0	0	0	0
50	70	Little Grebe	Tachybaptus ruficollis	337	2014	0	0	0	0
50	70	Little Grebe	Tachybaptus ruficollis	337	2015	0	0	0	0
50	70	Little Grebe	Tachybaptus ruficollis	337	2016	0	0	0	0
50	70	Little Grebe	Tachybaptus ruficollis	337	2017	0	0	0	0
50	70	Little Grebe	Tachybaptus ruficollis	337	2018	0	0	0	0
50	70	Little Grebe	Tachybaptus ruficollis	337	2019	0	0	0	0
50	70	Little Grebe	Tachybaptus ruficollis	337	2020	0	0	0	0
50	70	Little Grebe	Tachybaptus ruficollis	337	2021	0	0	0	0
50	70	Little Grebe	Tachybaptus ruficollis	337	2022	0	0	0	0
50	70	Little Grebe	Tachybaptus ruficollis	337	2023	0	0	0	0
50	70	Little Grebe	Tachybaptus ruficollis	337	2024	0	0	0	0
50	70	Little Grebe	Tachybaptus ruficollis	338	1999	0	0	0	0
50	70	Little Grebe	Tachybaptus ruficollis	338	2000	0	0	0	0
50	70	Little Grebe	Tachybaptus ruficollis	338	2001	0	0	0	0
50	70	Little Grebe	Tachybaptus ruficollis	338	2002	0	0	0	0
50	70	Little Grebe	Tachybaptus ruficollis	338	2003	0	0	0	0
50	70	Little Grebe	Tachybaptus ruficollis	338	2004	0	0	0	0
50	70	Little Grebe	Tachybaptus ruficollis	338	2005	0	0	0	0
50	70	Little Grebe	Tachybaptus ruficollis	338	2006	0	0	0	0
50	70	Little Grebe	Tachybaptus ruficollis	338	2007	0	0	0	0
50	70	Little Grebe	Tachybaptus ruficollis	338	2008	0	0	0	0
50	70	Little Grebe	Tachybaptus ruficollis	338	2009	0	0	0	0
50	70	Little Grebe	Tachybaptus ruficollis	338	2010	0	0	0	0
50	70	Little Grebe	Tachybaptus ruficollis	338	2011	0	0	0	0
50	70	Little Grebe	Tachybaptus ruficollis	338	2012	0	0	0	0
50	70	Little Grebe	Tachybaptus ruficollis	338	2013	0	0	0	0
50	70	Little Grebe	Tachybaptus ruficollis	338	2014	0	0	0	0
50	70	Little Grebe	Tachybaptus ruficollis	338	2015	0	0	0	0
50	70	Little Grebe	Tachybaptus ruficollis	338	2016	0	0	0	0
50	70	Little Grebe	Tachybaptus ruficollis	338	2017	0	0	0	0
50	70	Little Grebe	Tachybaptus ruficollis	338	2018	0	0	0	0
50	70	Little Grebe	Tachybaptus ruficollis	338	2019	0	0	0	0
50	70	Little Grebe	Tachybaptus ruficollis	338	2020	0	0	0	0
50	70	Little Grebe	Tachybaptus ruficollis	338	2021	0	0	0	0
50	70	Little Grebe	Tachybaptus ruficollis	338	2022	0	0	0	0
50	70	Little Grebe	Tachybaptus ruficollis	338	2023	0	0	0	0
50	70	Little Grebe	Tachybaptus ruficollis	338	2024	0	0	0	0
50	70	Little Grebe	Tachybaptus ruficollis	339	1999	0	0	0	0
50	70	Little Grebe	Tachybaptus ruficollis	339	2000	0	0	0	0
50	70	Little Grebe	Tachybaptus ruficollis	339	2001	0	0	0	0
50	70	Little Grebe	Tachybaptus ruficollis	339	2002	0	0	0	0
50	70	Little Grebe	Tachybaptus ruficollis	339	2003	0	0	0	0
50	70	Little Grebe	Tachybaptus ruficollis	339	2004	0	0	0	0
50	70	Little Grebe	Tachybaptus ruficollis	339	2005	0	0	0	0
50	70	Little Grebe	Tachybaptus ruficollis	339	2006	0	0	0	0
50	70	Little Grebe	Tachybaptus ruficollis	339	2007	0	0	0	0
50	70	Little Grebe	Tachybaptus ruficollis	339	2008	0	0	0	0
50	70	Little Grebe	Tachybaptus ruficollis	339	2009	0	0	0	0
50	70	Little Grebe	Tachybaptus ruficollis	339	2010	0	0	0	0
50	70	Little Grebe	Tachybaptus ruficollis	339	2011	0	0	0	0
50	70	Little Grebe	Tachybaptus ruficollis	339	2012	0	0	0	0
50	70	Little Grebe	Tachybaptus ruficollis	339	2013	0	0	0	0
50	70	Little Grebe	Tachybaptus ruficollis	339	2014	0	0	0	0
50	70	Little Grebe	Tachybaptus ruficollis	339	2015	0	0	0	0
50	70	Little Grebe	Tachybaptus ruficollis	339	2016	0	0	0	0
50	70	Little Grebe	Tachybaptus ruficollis	339	2017	0	0	0	0
50	70	Little Grebe	Tachybaptus ruficollis	339	2018	0	0	0	0
50	70	Little Grebe	Tachybaptus ruficollis	339	2019	0	0	0	0
50	70	Little Grebe	Tachybaptus ruficollis	339	2020	0	0	0	0
50	70	Little Grebe	Tachybaptus ruficollis	339	2021	0	0	0	0
50	70	Little Grebe	Tachybaptus ruficollis	339	2022	0	0	0	0
50	70	Little Grebe	Tachybaptus ruficollis	339	2023	0	0	0	0
50	70	Little Grebe	Tachybaptus ruficollis	339	2024	0	0	0	0
50	70	Little Grebe	Tachybaptus ruficollis	340	1999	NA	NA	NA	1
50	70	Little Grebe	Tachybaptus ruficollis	340	2000	NA	NA	NA	1
50	70	Little Grebe	Tachybaptus ruficollis	340	2001	NA	NA	NA	4
50	70	Little Grebe	Tachybaptus ruficollis	340	2002	NA	NA	NA	2
50	70	Little Grebe	Tachybaptus ruficollis	340	2003	NA	NA	NA	1
50	70	Little Grebe	Tachybaptus ruficollis	340	2004	NA	NA	NA	1
50	70	Little Grebe	Tachybaptus ruficollis	340	2005	2	1	1	2
50	70	Little Grebe	Tachybaptus ruficollis	340	2006	1	1	1	1
50	70	Little Grebe	Tachybaptus ruficollis	340	2007	1	1	1	1
50	70	Little Grebe	Tachybaptus ruficollis	340	2008	1	0	0	1
50	70	Little Grebe	Tachybaptus ruficollis	340	2009	1	1	0	1
50	70	Little Grebe	Tachybaptus ruficollis	340	2010	1	1	1	1
50	70	Little Grebe	Tachybaptus ruficollis	340	2011	2	1	2	2
50	70	Little Grebe	Tachybaptus ruficollis	340	2012	1	1	0	1
50	70	Little Grebe	Tachybaptus ruficollis	340	2013	1	2	0	2
50	70	Little Grebe	Tachybaptus ruficollis	340	2014	1	0	0	1
50	70	Little Grebe	Tachybaptus ruficollis	340	2015	0	0	0	0
50	70	Little Grebe	Tachybaptus ruficollis	340	2016	0	0	0	0
50	70	Little Grebe	Tachybaptus ruficollis	340	2017	0	0	0	0
50	70	Little Grebe	Tachybaptus ruficollis	340	2018	0	0	0	0
50	70	Little Grebe	Tachybaptus ruficollis	340	2019	0	0	0	0
50	70	Little Grebe	Tachybaptus ruficollis	340	2020	0	1	0	1
50	70	Little Grebe	Tachybaptus ruficollis	340	2021	1	1	0	1
50	70	Little Grebe	Tachybaptus ruficollis	340	2022	0	0	0	0
50	70	Little Grebe	Tachybaptus ruficollis	340	2023	0	0	0	0
50	70	Little Grebe	Tachybaptus ruficollis	340	2024	0	0	0	0
50	70	Little Grebe	Tachybaptus ruficollis	341	1999	0	0	0	0
50	70	Little Grebe	Tachybaptus ruficollis	341	2000	0	0	0	0
50	70	Little Grebe	Tachybaptus ruficollis	341	2001	0	0	0	0
50	70	Little Grebe	Tachybaptus ruficollis	341	2002	0	0	0	0
50	70	Little Grebe	Tachybaptus ruficollis	341	2003	0	0	0	0
50	70	Little Grebe	Tachybaptus ruficollis	341	2004	0	0	0	0
50	70	Little Grebe	Tachybaptus ruficollis	341	2005	0	0	0	0
50	70	Little Grebe	Tachybaptus ruficollis	341	2006	0	0	0	0
50	70	Little Grebe	Tachybaptus ruficollis	341	2007	0	0	0	0
50	70	Little Grebe	Tachybaptus ruficollis	341	2008	0	0	0	0
50	70	Little Grebe	Tachybaptus ruficollis	341	2009	0	0	0	0
50	70	Little Grebe	Tachybaptus ruficollis	341	2010	0	0	0	0
50	70	Little Grebe	Tachybaptus ruficollis	341	2011	0	0	0	0
50	70	Little Grebe	Tachybaptus ruficollis	341	2012	0	0	0	0
50	70	Little Grebe	Tachybaptus ruficollis	341	2013	0	0	0	0
50	70	Little Grebe	Tachybaptus ruficollis	341	2014	0	0	0	0
50	70	Little Grebe	Tachybaptus ruficollis	341	2015	0	0	0	0
50	70	Little Grebe	Tachybaptus ruficollis	341	2016	0	0	0	0
50	70	Little Grebe	Tachybaptus ruficollis	341	2017	0	0	0	0
50	70	Little Grebe	Tachybaptus ruficollis	341	2018	0	0	0	0
50	70	Little Grebe	Tachybaptus ruficollis	341	2019	0	0	0	0
50	70	Little Grebe	Tachybaptus ruficollis	341	2020	0	0	0	0
50	70	Little Grebe	Tachybaptus ruficollis	341	2021	0	0	0	0
50	70	Little Grebe	Tachybaptus ruficollis	341	2022	0	0	0	0
50	70	Little Grebe	Tachybaptus ruficollis	341	2023	0	0	0	0
50	70	Little Grebe	Tachybaptus ruficollis	341	2024	0	0	0	0
50	70	Little Grebe	Tachybaptus ruficollis	342	1999	0	0	NA	0
50	70	Little Grebe	Tachybaptus ruficollis	344	1999	0	0	0	0
50	70	Little Grebe	Tachybaptus ruficollis	344	2000	0	0	0	0
50	70	Little Grebe	Tachybaptus ruficollis	344	2001	0	0	0	0
50	70	Little Grebe	Tachybaptus ruficollis	344	2002	0	0	0	0
50	70	Little Grebe	Tachybaptus ruficollis	344	2003	0	0	0	0
50	70	Little Grebe	Tachybaptus ruficollis	344	2004	0	0	0	0
50	70	Little Grebe	Tachybaptus ruficollis	344	2005	0	0	0	0
50	70	Little Grebe	Tachybaptus ruficollis	344	2006	0	0	0	0
50	70	Little Grebe	Tachybaptus ruficollis	344	2007	0	0	0	0
50	70	Little Grebe	Tachybaptus ruficollis	344	2008	0	0	0	0
50	70	Little Grebe	Tachybaptus ruficollis	344	2009	0	0	0	0
50	70	Little Grebe	Tachybaptus ruficollis	344	2010	0	0	0	0
50	70	Little Grebe	Tachybaptus ruficollis	344	2011	0	0	0	0
50	70	Little Grebe	Tachybaptus ruficollis	344	2012	0	0	0	0
50	70	Little Grebe	Tachybaptus ruficollis	344	2013	0	0	0	0
50	70	Little Grebe	Tachybaptus ruficollis	344	2014	0	0	0	0
50	70	Little Grebe	Tachybaptus ruficollis	344	2015	0	0	0	0
50	70	Little Grebe	Tachybaptus ruficollis	344	2016	0	0	0	0
50	70	Little Grebe	Tachybaptus ruficollis	344	2017	0	0	0	0
50	70	Little Grebe	Tachybaptus ruficollis	344	2018	0	0	0	0
50	70	Little Grebe	Tachybaptus ruficollis	344	2019	0	0	0	0
50	70	Little Grebe	Tachybaptus ruficollis	344	2020	0	0	0	0
50	70	Little Grebe	Tachybaptus ruficollis	344	2021	0	0	0	0
50	70	Little Grebe	Tachybaptus ruficollis	344	2022	0	0	0	0
50	70	Little Grebe	Tachybaptus ruficollis	344	2023	0	0	0	0
50	70	Little Grebe	Tachybaptus ruficollis	344	2024	0	0	0	0
50	70	Little Grebe	Tachybaptus ruficollis	345	2000	0	0	0	0
50	70	Little Grebe	Tachybaptus ruficollis	345	2001	0	0	0	0
50	70	Little Grebe	Tachybaptus ruficollis	345	2002	0	0	0	0
50	70	Little Grebe	Tachybaptus ruficollis	345	2003	0	0	0	0
50	70	Little Grebe	Tachybaptus ruficollis	345	2004	0	0	0	0
50	70	Little Grebe	Tachybaptus ruficollis	345	2005	0	0	0	0
50	70	Little Grebe	Tachybaptus ruficollis	345	2006	0	0	0	0
50	70	Little Grebe	Tachybaptus ruficollis	345	2007	0	0	0	0
50	70	Little Grebe	Tachybaptus ruficollis	345	2008	0	0	0	0
50	70	Little Grebe	Tachybaptus ruficollis	345	2009	0	0	0	0
50	70	Little Grebe	Tachybaptus ruficollis	345	2010	0	0	0	0
50	70	Little Grebe	Tachybaptus ruficollis	345	2011	0	0	0	0
50	70	Little Grebe	Tachybaptus ruficollis	345	2012	0	0	0	0
50	70	Little Grebe	Tachybaptus ruficollis	345	2013	0	0	0	0
50	70	Little Grebe	Tachybaptus ruficollis	345	2014	0	0	0	0
50	70	Little Grebe	Tachybaptus ruficollis	345	2015	0	0	0	0
50	70	Little Grebe	Tachybaptus ruficollis	345	2016	0	0	0	0
50	70	Little Grebe	Tachybaptus ruficollis	345	2017	0	0	0	0
50	70	Little Grebe	Tachybaptus ruficollis	345	2018	0	0	0	0
50	70	Little Grebe	Tachybaptus ruficollis	345	2019	0	0	0	0
50	70	Little Grebe	Tachybaptus ruficollis	345	2020	0	0	0	0
50	70	Little Grebe	Tachybaptus ruficollis	345	2021	0	0	0	0
50	70	Little Grebe	Tachybaptus ruficollis	345	2022	0	0	0	0
50	70	Little Grebe	Tachybaptus ruficollis	345	2023	0	0	0	0
50	70	Little Grebe	Tachybaptus ruficollis	345	2024	0	0	0	0
50	70	Little Grebe	Tachybaptus ruficollis	346	1999	0	0	0	0
50	70	Little Grebe	Tachybaptus ruficollis	346	2000	0	0	0	0
50	70	Little Grebe	Tachybaptus ruficollis	346	2001	0	0	0	0
50	70	Little Grebe	Tachybaptus ruficollis	346	2002	0	0	0	0
50	70	Little Grebe	Tachybaptus ruficollis	346	2003	0	0	0	0
50	70	Little Grebe	Tachybaptus ruficollis	346	2004	0	0	0	0
50	70	Little Grebe	Tachybaptus ruficollis	346	2005	0	0	0	0
50	70	Little Grebe	Tachybaptus ruficollis	346	2006	0	0	0	0
50	70	Little Grebe	Tachybaptus ruficollis	346	2007	NA	0	0	0
50	70	Little Grebe	Tachybaptus ruficollis	346	2008	0	0	0	0
50	70	Little Grebe	Tachybaptus ruficollis	346	2009	0	0	0	0
50	70	Little Grebe	Tachybaptus ruficollis	346	2010	0	0	0	0
50	70	Little Grebe	Tachybaptus ruficollis	346	2011	0	0	0	0
50	70	Little Grebe	Tachybaptus ruficollis	346	2012	0	0	0	0
50	70	Little Grebe	Tachybaptus ruficollis	346	2013	0	0	0	0
50	70	Little Grebe	Tachybaptus ruficollis	346	2014	0	0	0	0
50	70	Little Grebe	Tachybaptus ruficollis	346	2015	0	0	0	0
50	70	Little Grebe	Tachybaptus ruficollis	346	2016	0	0	0	0
50	70	Little Grebe	Tachybaptus ruficollis	346	2017	0	0	0	0
50	70	Little Grebe	Tachybaptus ruficollis	346	2018	0	0	0	0
50	70	Little Grebe	Tachybaptus ruficollis	346	2019	0	0	0	0
50	70	Little Grebe	Tachybaptus ruficollis	346	2020	0	0	0	0
50	70	Little Grebe	Tachybaptus ruficollis	346	2021	0	0	0	0
50	70	Little Grebe	Tachybaptus ruficollis	346	2022	0	0	0	0
50	70	Little Grebe	Tachybaptus ruficollis	346	2023	0	0	0	0
50	70	Little Grebe	Tachybaptus ruficollis	346	2024	0	0	0	0
50	70	Little Grebe	Tachybaptus ruficollis	347	1999	0	0	0	0
50	70	Little Grebe	Tachybaptus ruficollis	347	2000	0	0	0	0
50	70	Little Grebe	Tachybaptus ruficollis	347	2001	NA	0	0	0
50	70	Little Grebe	Tachybaptus ruficollis	347	2002	0	0	0	0
50	70	Little Grebe	Tachybaptus ruficollis	347	2003	0	0	0	0
50	70	Little Grebe	Tachybaptus ruficollis	347	2004	0	0	0	0
50	70	Little Grebe	Tachybaptus ruficollis	347	2005	0	0	0	0
50	70	Little Grebe	Tachybaptus ruficollis	347	2006	0	0	0	0
50	70	Little Grebe	Tachybaptus ruficollis	347	2007	0	0	0	0
50	70	Little Grebe	Tachybaptus ruficollis	347	2008	0	0	0	0
50	70	Little Grebe	Tachybaptus ruficollis	347	2009	0	0	0	0
50	70	Little Grebe	Tachybaptus ruficollis	347	2010	0	0	0	0
50	70	Little Grebe	Tachybaptus ruficollis	347	2012	0	0	0	0
50	70	Little Grebe	Tachybaptus ruficollis	347	2013	0	0	0	0
50	70	Little Grebe	Tachybaptus ruficollis	347	2014	0	0	0	0
50	70	Little Grebe	Tachybaptus ruficollis	347	2015	0	0	0	0
50	70	Little Grebe	Tachybaptus ruficollis	347	2016	0	0	0	0
50	70	Little Grebe	Tachybaptus ruficollis	347	2017	0	0	0	0
50	70	Little Grebe	Tachybaptus ruficollis	347	2018	0	0	0	0
50	70	Little Grebe	Tachybaptus ruficollis	347	2019	0	0	0	0
50	70	Little Grebe	Tachybaptus ruficollis	347	2020	0	0	0	0
50	70	Little Grebe	Tachybaptus ruficollis	347	2021	0	0	0	0
50	70	Little Grebe	Tachybaptus ruficollis	347	2022	0	0	0	0
50	70	Little Grebe	Tachybaptus ruficollis	347	2023	0	0	0	0
50	70	Little Grebe	Tachybaptus ruficollis	347	2024	0	0	0	0
50	70	Little Grebe	Tachybaptus ruficollis	348	1999	0	0	0	0
50	70	Little Grebe	Tachybaptus ruficollis	348	2000	0	0	0	0
50	70	Little Grebe	Tachybaptus ruficollis	348	2001	0	0	0	0
50	70	Little Grebe	Tachybaptus ruficollis	348	2002	0	0	0	0
50	70	Little Grebe	Tachybaptus ruficollis	348	2003	0	0	0	0
50	70	Little Grebe	Tachybaptus ruficollis	348	2004	0	0	0	0
50	70	Little Grebe	Tachybaptus ruficollis	348	2005	0	0	0	0
50	70	Little Grebe	Tachybaptus ruficollis	348	2006	0	0	0	0
50	70	Little Grebe	Tachybaptus ruficollis	348	2007	0	0	0	0
50	70	Little Grebe	Tachybaptus ruficollis	348	2008	0	0	0	0
50	70	Little Grebe	Tachybaptus ruficollis	348	2009	0	0	0	0
50	70	Little Grebe	Tachybaptus ruficollis	348	2010	0	0	0	0
50	70	Little Grebe	Tachybaptus ruficollis	348	2011	0	0	0	0
50	70	Little Grebe	Tachybaptus ruficollis	348	2012	0	0	0	0
50	70	Little Grebe	Tachybaptus ruficollis	348	2013	0	0	0	0
50	70	Little Grebe	Tachybaptus ruficollis	348	2014	0	0	0	0
50	70	Little Grebe	Tachybaptus ruficollis	348	2015	0	0	0	0
50	70	Little Grebe	Tachybaptus ruficollis	348	2016	0	0	0	0
50	70	Little Grebe	Tachybaptus ruficollis	348	2017	0	0	0	0
50	70	Little Grebe	Tachybaptus ruficollis	348	2018	0	0	0	0
50	70	Little Grebe	Tachybaptus ruficollis	348	2019	0	0	0	0
50	70	Little Grebe	Tachybaptus ruficollis	348	2020	0	0	0	0
50	70	Little Grebe	Tachybaptus ruficollis	348	2021	0	0	0	0
50	70	Little Grebe	Tachybaptus ruficollis	348	2022	0	0	0	0
50	70	Little Grebe	Tachybaptus ruficollis	348	2023	0	0	0	0
50	70	Little Grebe	Tachybaptus ruficollis	348	2024	0	0	0	0
50	70	Little Grebe	Tachybaptus ruficollis	349	1999	0	0	0	0
50	70	Little Grebe	Tachybaptus ruficollis	349	2000	0	0	0	0
50	70	Little Grebe	Tachybaptus ruficollis	349	2001	0	0	0	0
50	70	Little Grebe	Tachybaptus ruficollis	349	2002	0	0	0	0
50	70	Little Grebe	Tachybaptus ruficollis	349	2003	0	0	0	0
50	70	Little Grebe	Tachybaptus ruficollis	349	2004	0	0	0	0
50	70	Little Grebe	Tachybaptus ruficollis	349	2005	0	0	0	0
50	70	Little Grebe	Tachybaptus ruficollis	349	2006	0	0	0	0
50	70	Little Grebe	Tachybaptus ruficollis	349	2007	0	0	0	0
50	70	Little Grebe	Tachybaptus ruficollis	349	2008	0	0	0	0
50	70	Little Grebe	Tachybaptus ruficollis	349	2009	0	0	0	0
50	70	Little Grebe	Tachybaptus ruficollis	349	2010	0	0	0	0
50	70	Little Grebe	Tachybaptus ruficollis	349	2011	0	0	0	0
50	70	Little Grebe	Tachybaptus ruficollis	349	2012	0	0	0	0
50	70	Little Grebe	Tachybaptus ruficollis	349	2013	0	0	0	0
50	70	Little Grebe	Tachybaptus ruficollis	349	2014	0	0	0	0
50	70	Little Grebe	Tachybaptus ruficollis	349	2015	0	0	0	0
50	70	Little Grebe	Tachybaptus ruficollis	349	2016	0	0	0	0
50	70	Little Grebe	Tachybaptus ruficollis	349	2017	0	0	0	0
50	70	Little Grebe	Tachybaptus ruficollis	349	2018	0	0	0	0
50	70	Little Grebe	Tachybaptus ruficollis	349	2019	0	0	0	0
50	70	Little Grebe	Tachybaptus ruficollis	349	2020	0	0	0	0
50	70	Little Grebe	Tachybaptus ruficollis	349	2021	0	0	0	0
50	70	Little Grebe	Tachybaptus ruficollis	349	2022	0	0	0	0
50	70	Little Grebe	Tachybaptus ruficollis	349	2023	0	0	0	0
50	70	Little Grebe	Tachybaptus ruficollis	349	2024	0	0	0	0
50	70	Little Grebe	Tachybaptus ruficollis	350	1999	0	0	0	0
50	70	Little Grebe	Tachybaptus ruficollis	350	2000	0	0	0	0
50	70	Little Grebe	Tachybaptus ruficollis	350	2001	0	0	0	0
50	70	Little Grebe	Tachybaptus ruficollis	350	2002	0	0	0	0
50	70	Little Grebe	Tachybaptus ruficollis	350	2003	0	0	0	0
50	70	Little Grebe	Tachybaptus ruficollis	350	2004	0	0	0	0
50	70	Little Grebe	Tachybaptus ruficollis	350	2005	0	0	0	0
50	70	Little Grebe	Tachybaptus ruficollis	350	2006	0	0	0	0
50	70	Little Grebe	Tachybaptus ruficollis	350	2007	0	0	0	0
50	70	Little Grebe	Tachybaptus ruficollis	350	2008	0	0	0	0
50	70	Little Grebe	Tachybaptus ruficollis	350	2009	0	0	0	0
50	70	Little Grebe	Tachybaptus ruficollis	350	2010	0	0	0	0
50	70	Little Grebe	Tachybaptus ruficollis	350	2011	0	0	0	0
50	70	Little Grebe	Tachybaptus ruficollis	350	2012	0	0	0	0
50	70	Little Grebe	Tachybaptus ruficollis	350	2013	0	0	0	0
50	70	Little Grebe	Tachybaptus ruficollis	350	2014	0	0	0	0
50	70	Little Grebe	Tachybaptus ruficollis	350	2015	0	0	0	0
50	70	Little Grebe	Tachybaptus ruficollis	350	2016	0	0	0	0
50	70	Little Grebe	Tachybaptus ruficollis	350	2017	0	0	0	0
50	70	Little Grebe	Tachybaptus ruficollis	350	2018	0	0	0	0
50	70	Little Grebe	Tachybaptus ruficollis	350	2019	0	0	0	0
50	70	Little Grebe	Tachybaptus ruficollis	350	2020	0	0	0	0
50	70	Little Grebe	Tachybaptus ruficollis	350	2021	0	0	0	0
50	70	Little Grebe	Tachybaptus ruficollis	350	2022	0	0	0	0
50	70	Little Grebe	Tachybaptus ruficollis	350	2023	0	0	0	0
50	70	Little Grebe	Tachybaptus ruficollis	350	2024	0	0	0	0
50	70	Little Grebe	Tachybaptus ruficollis	351	1999	0	0	0	0
50	70	Little Grebe	Tachybaptus ruficollis	351	2000	0	0	0	0
50	70	Little Grebe	Tachybaptus ruficollis	351	2001	0	0	0	0
50	70	Little Grebe	Tachybaptus ruficollis	351	2002	0	0	0	0
50	70	Little Grebe	Tachybaptus ruficollis	351	2003	0	0	0	0
50	70	Little Grebe	Tachybaptus ruficollis	351	2004	0	0	0	0
50	70	Little Grebe	Tachybaptus ruficollis	351	2005	0	0	0	0
50	70	Little Grebe	Tachybaptus ruficollis	351	2006	0	0	0	0
50	70	Little Grebe	Tachybaptus ruficollis	351	2007	0	0	0	0
50	70	Little Grebe	Tachybaptus ruficollis	351	2008	0	0	0	0
50	70	Little Grebe	Tachybaptus ruficollis	351	2009	0	0	0	0
50	70	Little Grebe	Tachybaptus ruficollis	351	2010	0	0	0	0
50	70	Little Grebe	Tachybaptus ruficollis	351	2011	0	0	0	0
50	70	Little Grebe	Tachybaptus ruficollis	351	2012	0	0	0	0
50	70	Little Grebe	Tachybaptus ruficollis	351	2013	0	0	0	0
50	70	Little Grebe	Tachybaptus ruficollis	351	2014	0	0	0	0
50	70	Little Grebe	Tachybaptus ruficollis	351	2015	0	0	0	0
50	70	Little Grebe	Tachybaptus ruficollis	351	2016	0	0	0	0
50	70	Little Grebe	Tachybaptus ruficollis	351	2017	0	0	0	0
50	70	Little Grebe	Tachybaptus ruficollis	351	2018	0	0	0	0
50	70	Little Grebe	Tachybaptus ruficollis	351	2019	0	0	0	0
50	70	Little Grebe	Tachybaptus ruficollis	351	2020	0	0	0	0
50	70	Little Grebe	Tachybaptus ruficollis	351	2021	0	0	0	0
50	70	Little Grebe	Tachybaptus ruficollis	351	2022	0	0	0	0
50	70	Little Grebe	Tachybaptus ruficollis	351	2023	0	0	0	0
50	70	Little Grebe	Tachybaptus ruficollis	351	2024	0	0	0	0
50	70	Little Grebe	Tachybaptus ruficollis	354	1999	0	0	0	0
50	70	Little Grebe	Tachybaptus ruficollis	354	2000	0	0	0	0
50	70	Little Grebe	Tachybaptus ruficollis	354	2001	0	0	0	0
50	70	Little Grebe	Tachybaptus ruficollis	354	2002	0	0	0	0
50	70	Little Grebe	Tachybaptus ruficollis	354	2003	0	0	0	0
50	70	Little Grebe	Tachybaptus ruficollis	354	2004	0	0	0	0
50	70	Little Grebe	Tachybaptus ruficollis	354	2005	0	0	0	0
50	70	Little Grebe	Tachybaptus ruficollis	354	2006	0	0	0	0
50	70	Little Grebe	Tachybaptus ruficollis	354	2007	0	0	0	0
50	70	Little Grebe	Tachybaptus ruficollis	354	2008	0	0	0	0
50	70	Little Grebe	Tachybaptus ruficollis	354	2009	0	0	0	0
50	70	Little Grebe	Tachybaptus ruficollis	354	2010	0	0	0	0
50	70	Little Grebe	Tachybaptus ruficollis	354	2011	0	0	0	0
50	70	Little Grebe	Tachybaptus ruficollis	354	2012	0	0	0	0
50	70	Little Grebe	Tachybaptus ruficollis	354	2013	0	0	0	0
50	70	Little Grebe	Tachybaptus ruficollis	354	2014	0	0	0	0
50	70	Little Grebe	Tachybaptus ruficollis	354	2015	0	0	0	0
50	70	Little Grebe	Tachybaptus ruficollis	354	2016	0	0	0	0
50	70	Little Grebe	Tachybaptus ruficollis	354	2017	0	0	0	0
50	70	Little Grebe	Tachybaptus ruficollis	354	2018	0	0	0	0
50	70	Little Grebe	Tachybaptus ruficollis	354	2019	0	0	0	0
50	70	Little Grebe	Tachybaptus ruficollis	354	2020	0	0	0	0
50	70	Little Grebe	Tachybaptus ruficollis	354	2021	0	0	0	0
50	70	Little Grebe	Tachybaptus ruficollis	354	2022	0	0	0	0
50	70	Little Grebe	Tachybaptus ruficollis	354	2023	0	0	0	0
50	70	Little Grebe	Tachybaptus ruficollis	354	2024	0	0	0	0
50	70	Little Grebe	Tachybaptus ruficollis	355	2000	0	0	0	0
50	70	Little Grebe	Tachybaptus ruficollis	355	2001	0	0	0	0
50	70	Little Grebe	Tachybaptus ruficollis	355	2002	0	0	0	0
50	70	Little Grebe	Tachybaptus ruficollis	355	2003	0	0	0	0
50	70	Little Grebe	Tachybaptus ruficollis	355	2004	0	0	0	0
50	70	Little Grebe	Tachybaptus ruficollis	355	2005	0	0	0	0
50	70	Little Grebe	Tachybaptus ruficollis	355	2006	0	0	0	0
50	70	Little Grebe	Tachybaptus ruficollis	355	2007	0	0	0	0
50	70	Little Grebe	Tachybaptus ruficollis	355	2008	0	0	0	0
50	70	Little Grebe	Tachybaptus ruficollis	355	2009	0	0	0	0
50	70	Little Grebe	Tachybaptus ruficollis	355	2010	0	0	0	0
50	70	Little Grebe	Tachybaptus ruficollis	355	2011	0	0	0	0
50	70	Little Grebe	Tachybaptus ruficollis	355	2012	0	0	0	0
50	70	Little Grebe	Tachybaptus ruficollis	355	2013	0	0	0	0
50	70	Little Grebe	Tachybaptus ruficollis	355	2014	0	0	0	0
50	70	Little Grebe	Tachybaptus ruficollis	355	2015	0	0	0	0
50	70	Little Grebe	Tachybaptus ruficollis	355	2016	0	0	0	0
50	70	Little Grebe	Tachybaptus ruficollis	355	2017	0	0	0	0
50	70	Little Grebe	Tachybaptus ruficollis	355	2018	0	0	0	0
50	70	Little Grebe	Tachybaptus ruficollis	355	2019	0	0	0	0
50	70	Little Grebe	Tachybaptus ruficollis	355	2020	0	0	0	0
50	70	Little Grebe	Tachybaptus ruficollis	355	2021	0	0	0	0
50	70	Little Grebe	Tachybaptus ruficollis	355	2022	0	0	0	0
50	70	Little Grebe	Tachybaptus ruficollis	355	2023	0	0	0	0
50	70	Little Grebe	Tachybaptus ruficollis	355	2024	0	0	0	0
50	70	Little Grebe	Tachybaptus ruficollis	356	1999	0	0	0	0
50	70	Little Grebe	Tachybaptus ruficollis	356	2000	0	0	0	0
50	70	Little Grebe	Tachybaptus ruficollis	356	2001	0	0	0	0
50	70	Little Grebe	Tachybaptus ruficollis	356	2002	0	0	0	0
[truncated: 998,000+ more rows]
