# Supplementary material for: Data of the Swiss common breeding bird monitoring program
Source: Ecology. 2025 Dec 8;106(12):e70268. doi: 10.1002/ecy.70268 (PMC12683608; doi:10.1002/ecy.70268)
Supplement: Supplementary file 1 — Data S1. [file ECY-106-e70268-s001.zip › Data_S1/DataS1/DataS1/header-species-count.csv]

samplearea_id	x-koord	y-koord	lon	lat	year	route_length	median_elevation	n_visits	n_recorded_species
268	2725500	1182500	9.08215883922678	46.78184626768944	1999	4444	1550	3	27
268	2725500	1182500	9.08215883922678	46.78184626768944	2000	4444	1550	3	25
268	2725500	1182500	9.08215883922678	46.78184626768944	2001	4444	1550	3	30
268	2725500	1182500	9.08215883922678	46.78184626768944	2002	4444	1550	3	31
268	2725500	1182500	9.08215883922678	46.78184626768944	2003	4444	1550	3	29
268	2725500	1182500	9.08215883922678	46.78184626768944	2004	4444	1550	3	29
268	2725500	1182500	9.08215883922678	46.78184626768944	2005	4444	1550	3	38
268	2725500	1182500	9.08215883922678	46.78184626768944	2006	4444	1550	3	27
268	2725500	1182500	9.08215883922678	46.78184626768944	2007	4444	1550	3	29
268	2725500	1182500	9.08215883922678	46.78184626768944	2008	4444	1550	3	39
268	2725500	1182500	9.08215883922678	46.78184626768944	2009	4444	1550	3	30
268	2725500	1182500	9.08215883922678	46.78184626768944	2010	4444	1550	3	37
268	2725500	1182500	9.08215883922678	46.78184626768944	2011	4444	1550	3	44
268	2725500	1182500	9.08215883922678	46.78184626768944	2012	4444	1550	3	36
268	2725500	1182500	9.08215883922678	46.78184626768944	2013	4444	1550	3	37
268	2725500	1182500	9.08215883922678	46.78184626768944	2014	4444	1550	3	33
268	2725500	1182500	9.08215883922678	46.78184626768944	2015	4444	1550	3	35
268	2725500	1182500	9.08215883922678	46.78184626768944	2016	4444	1550	3	34
268	2725500	1182500	9.08215883922678	46.78184626768944	2017	4444	1550	3	42
268	2725500	1182500	9.08215883922678	46.78184626768944	2018	4444	1550	3	31
268	2725500	1182500	9.08215883922678	46.78184626768944	2019	4444	1550	3	42
268	2725500	1182500	9.08215883922678	46.78184626768944	2020	4444	1550	3	33
268	2725500	1182500	9.08215883922678	46.78184626768944	2021	4444	1550	3	37
268	2725500	1182500	9.08215883922678	46.78184626768944	2022	4444	1550	3	31
268	2725500	1182500	9.08215883922678	46.78184626768944	2023	4444	1550	3	32
268	2725500	1182500	9.08215883922678	46.78184626768944	2024	4444	1550	3	33
269	2497500	1118500	6.11045818981122	46.21012758376561	1999	7158	450	3	29
269	2497500	1118500	6.11045818981122	46.21012758376561	2000	7158	450	3	28
269	2497500	1118500	6.11045818981122	46.21012758376561	2001	7158	450	3	32
269	2497500	1118500	6.11045818981122	46.21012758376561	2002	7158	450	3	28
269	2497500	1118500	6.11045818981122	46.21012758376561	2003	7158	450	3	30
269	2497500	1118500	6.11045818981122	46.21012758376561	2004	7158	450	3	29
269	2497500	1118500	6.11045818981122	46.21012758376561	2005	7158	450	3	26
269	2497500	1118500	6.11045818981122	46.21012758376561	2006	7158	450	3	28
269	2497500	1118500	6.11045818981122	46.21012758376561	2007	7158	450	3	29
269	2497500	1118500	6.11045818981122	46.21012758376561	2008	7158	450	3	31
269	2497500	1118500	6.11045818981122	46.21012758376561	2009	7158	450	3	37
269	2497500	1118500	6.11045818981122	46.21012758376561	2010	7158	450	3	30
269	2497500	1118500	6.11045818981122	46.21012758376561	2011	7158	450	3	27
269	2497500	1118500	6.11045818981122	46.21012758376561	2012	7158	450	3	28
269	2497500	1118500	6.11045818981122	46.21012758376561	2013	7158	450	3	27
269	2497500	1118500	6.11045818981122	46.21012758376561	2014	7158	450	3	30
269	2497500	1118500	6.11045818981122	46.21012758376561	2015	7158	450	3	26
269	2497500	1118500	6.11045818981122	46.21012758376561	2016	7158	450	3	30
269	2497500	1118500	6.11045818981122	46.21012758376561	2017	7158	450	3	27
269	2497500	1118500	6.11045818981122	46.21012758376561	2018	7158	450	3	29
269	2497500	1118500	6.11045818981122	46.21012758376561	2019	7158	450	3	29
269	2497500	1118500	6.11045818981122	46.21012758376561	2020	7158	450	3	29
269	2497500	1118500	6.11045818981122	46.21012758376561	2021	7158	450	3	26
269	2497500	1118500	6.11045818981122	46.21012758376561	2022	7158	450	3	29
269	2497500	1118500	6.11045818981122	46.21012758376561	2023	7158	450	3	28
269	2497500	1118500	6.11045818981122	46.21012758376561	2024	7158	450	3	25
270	2725500	1214500	9.09098377353426	47.069629298517235	1999	4081	1350	3	37
270	2725500	1214500	9.09098377353426	47.069629298517235	2000	4081	1350	3	37
270	2725500	1214500	9.09098377353426	47.069629298517235	2001	4081	1350	3	42
270	2725500	1214500	9.09098377353426	47.069629298517235	2002	4081	1350	3	46
270	2725500	1214500	9.09098377353426	47.069629298517235	2003	4081	1350	3	42
270	2725500	1214500	9.09098377353426	47.069629298517235	2004	4081	1350	3	41
270	2725500	1214500	9.09098377353426	47.069629298517235	2005	4081	1350	3	40
270	2725500	1214500	9.09098377353426	47.069629298517235	2006	4081	1350	3	41
270	2725500	1214500	9.09098377353426	47.069629298517235	2007	4081	1350	3	40
270	2725500	1214500	9.09098377353426	47.069629298517235	2008	4081	1350	3	42
270	2725500	1214500	9.09098377353426	47.069629298517235	2009	4081	1350	3	40
270	2725500	1214500	9.09098377353426	47.069629298517235	2010	4081	1350	3	45
270	2725500	1214500	9.09098377353426	47.069629298517235	2011	4081	1350	3	42
270	2725500	1214500	9.09098377353426	47.069629298517235	2012	4081	1350	3	41
270	2725500	1214500	9.09098377353426	47.069629298517235	2013	4081	1350	3	44
270	2725500	1214500	9.09098377353426	47.069629298517235	2014	4081	1350	3	40
270	2725500	1214500	9.09098377353426	47.069629298517235	2015	4081	1350	3	36
270	2725500	1214500	9.09098377353426	47.069629298517235	2016	4081	1350	3	34
270	2725500	1214500	9.09098377353426	47.069629298517235	2017	4081	1350	3	37
270	2725500	1214500	9.09098377353426	47.069629298517235	2018	4081	1350	3	36
270	2725500	1214500	9.09098377353426	47.069629298517235	2019	4081	1350	3	39
270	2725500	1214500	9.09098377353426	47.069629298517235	2020	4081	1350	3	43
270	2725500	1214500	9.09098377353426	47.069629298517235	2021	4081	1350	3	45
270	2725500	1214500	9.09098377353426	47.069629298517235	2022	4081	1350	3	41
270	2725500	1214500	9.09098377353426	47.069629298517235	2023	4081	1350	3	42
270	2725500	1214500	9.09098377353426	47.069629298517235	2024	4081	1350	3	44
271	2503500	1134500	6.184874430439903	46.35492740208998	1999	4483	450	3	38
271	2503500	1134500	6.184874430439903	46.35492740208998	2000	4483	450	3	32
271	2503500	1134500	6.184874430439903	46.35492740208998	2001	4483	450	3	34
271	2503500	1134500	6.184874430439903	46.35492740208998	2002	4483	450	3	32
271	2503500	1134500	6.184874430439903	46.35492740208998	2003	4483	450	3	37
271	2503500	1134500	6.184874430439903	46.35492740208998	2004	4483	450	3	37
271	2503500	1134500	6.184874430439903	46.35492740208998	2005	4483	450	3	34
271	2503500	1134500	6.184874430439903	46.35492740208998	2006	4483	450	3	34
271	2503500	1134500	6.184874430439903	46.35492740208998	2007	4483	450	3	33
271	2503500	1134500	6.184874430439903	46.35492740208998	2008	4483	450	3	33
271	2503500	1134500	6.184874430439903	46.35492740208998	2009	4483	450	3	33
271	2503500	1134500	6.184874430439903	46.35492740208998	2010	4483	450	3	37
271	2503500	1134500	6.184874430439903	46.35492740208998	2011	4483	450	3	32
271	2503500	1134500	6.184874430439903	46.35492740208998	2012	4483	450	3	34
271	2503500	1134500	6.184874430439903	46.35492740208998	2013	4483	450	3	31
271	2503500	1134500	6.184874430439903	46.35492740208998	2014	4483	450	3	32
271	2503500	1134500	6.184874430439903	46.35492740208998	2015	4483	450	3	32
271	2503500	1134500	6.184874430439903	46.35492740208998	2016	4483	450	3	33
271	2503500	1134500	6.184874430439903	46.35492740208998	2017	4483	450	3	36
271	2503500	1134500	6.184874430439903	46.35492740208998	2018	4483	450	3	35
271	2503500	1134500	6.184874430439903	46.35492740208998	2019	4483	450	3	36
271	2503500	1134500	6.184874430439903	46.35492740208998	2020	4483	450	3	54
271	2503500	1134500	6.184874430439903	46.35492740208998	2021	4483	450	3	39
271	2503500	1134500	6.184874430439903	46.35492740208998	2022	4483	450	3	44
271	2503500	1134500	6.184874430439903	46.35492740208998	2023	4483	450	3	45
271	2503500	1134500	6.184874430439903	46.35492740208998	2024	4483	450	3	42
272	2725500	1230500	9.095431898975205	47.21351434316089	1999	5296	1150	3	34
272	2725500	1230500	9.095431898975205	47.21351434316089	2000	5296	1150	3	37
272	2725500	1230500	9.095431898975205	47.21351434316089	2001	5296	1150	3	33
272	2725500	1230500	9.095431898975205	47.21351434316089	2002	5296	1150	3	33
272	2725500	1230500	9.095431898975205	47.21351434316089	2003	5296	1150	3	33
272	2725500	1230500	9.095431898975205	47.21351434316089	2004	5296	1150	3	43
272	2725500	1230500	9.095431898975205	47.21351434316089	2005	5296	1150	3	41
272	2725500	1230500	9.095431898975205	47.21351434316089	2006	5296	1150	3	41
272	2725500	1230500	9.095431898975205	47.21351434316089	2007	5296	1150	3	37
272	2725500	1230500	9.095431898975205	47.21351434316089	2008	5296	1150	3	34
272	2725500	1230500	9.095431898975205	47.21351434316089	2009	5296	1150	3	42
272	2725500	1230500	9.095431898975205	47.21351434316089	2010	5296	1150	3	36
272	2725500	1230500	9.095431898975205	47.21351434316089	2011	5296	1150	3	39
272	2725500	1230500	9.095431898975205	47.21351434316089	2012	5296	1150	3	37
272	2725500	1230500	9.095431898975205	47.21351434316089	2013	5296	1150	3	34
272	2725500	1230500	9.095431898975205	47.21351434316089	2014	5296	1150	3	37
272	2725500	1230500	9.095431898975205	47.21351434316089	2015	5296	1150	3	40
272	2725500	1230500	9.095431898975205	47.21351434316089	2016	5296	1150	3	34
272	2725500	1230500	9.095431898975205	47.21351434316089	2017	5296	1150	3	38
272	2725500	1230500	9.095431898975205	47.21351434316089	2018	5296	1150	3	37
272	2725500	1230500	9.095431898975205	47.21351434316089	2019	5296	1150	3	36
272	2725500	1230500	9.095431898975205	47.21351434316089	2020	5296	1150	3	37
272	2725500	1230500	9.095431898975205	47.21351434316089	2021	5296	1150	3	39
272	2725500	1230500	9.095431898975205	47.21351434316089	2022	5296	1150	3	36
272	2725500	1230500	9.095431898975205	47.21351434316089	2023	5296	1150	3	31
272	2725500	1230500	9.095431898975205	47.21351434316089	2024	5296	1150	3	34
273	2503500	1158500	6.1798648297808025	46.570794473724	2000	4419	1050	3	39
273	2503500	1158500	6.1798648297808025	46.570794473724	2001	4419	1050	3	41
273	2503500	1158500	6.1798648297808025	46.570794473724	2002	4419	1050	3	46
273	2503500	1158500	6.1798648297808025	46.570794473724	2003	4419	1050	3	42
273	2503500	1158500	6.1798648297808025	46.570794473724	2004	4419	1050	3	46
273	2503500	1158500	6.1798648297808025	46.570794473724	2005	4419	1050	3	38
273	2503500	1158500	6.1798648297808025	46.570794473724	2006	4419	1050	3	47
273	2503500	1158500	6.1798648297808025	46.570794473724	2007	4419	1050	3	34
273	2503500	1158500	6.1798648297808025	46.570794473724	2008	4419	1050	3	41
273	2503500	1158500	6.1798648297808025	46.570794473724	2009	4419	1050	3	47
273	2503500	1158500	6.1798648297808025	46.570794473724	2010	4419	1050	3	51
273	2503500	1158500	6.1798648297808025	46.570794473724	2011	4419	1050	3	49
273	2503500	1158500	6.1798648297808025	46.570794473724	2012	4419	1050	3	41
273	2503500	1158500	6.1798648297808025	46.570794473724	2013	4419	1050	3	43
273	2503500	1158500	6.1798648297808025	46.570794473724	2014	4419	1050	3	51
273	2503500	1158500	6.1798648297808025	46.570794473724	2015	4419	1050	3	49
273	2503500	1158500	6.1798648297808025	46.570794473724	2016	4419	1050	3	52
273	2503500	1158500	6.1798648297808025	46.570794473724	2017	4419	1050	3	49
273	2503500	1158500	6.1798648297808025	46.570794473724	2018	4419	1050	3	43
273	2503500	1158500	6.1798648297808025	46.570794473724	2019	4419	1050	3	46
273	2503500	1158500	6.1798648297808025	46.570794473724	2020	4419	1050	3	52
273	2503500	1158500	6.1798648297808025	46.570794473724	2021	4419	1050	3	46
273	2503500	1158500	6.1798648297808025	46.570794473724	2022	4419	1050	3	43
273	2503500	1158500	6.1798648297808025	46.570794473724	2023	4419	1050	3	44
273	2503500	1158500	6.1798648297808025	46.570794473724	2024	4419	1050	3	46
274	2725500	1246500	9.099904091055674	47.35739386683253	1999	7212	850	3	45
274	2725500	1246500	9.099904091055674	47.35739386683253	2000	7212	850	3	49
274	2725500	1246500	9.099904091055674	47.35739386683253	2001	7212	850	3	41
274	2725500	1246500	9.099904091055674	47.35739386683253	2002	7212	850	3	37
274	2725500	1246500	9.099904091055674	47.35739386683253	2003	7212	850	3	42
274	2725500	1246500	9.099904091055674	47.35739386683253	2004	7212	850	3	38
274	2725500	1246500	9.099904091055674	47.35739386683253	2005	7212	850	3	43
274	2725500	1246500	9.099904091055674	47.35739386683253	2006	7212	850	3	42
274	2725500	1246500	9.099904091055674	47.35739386683253	2007	7212	850	3	42
274	2725500	1246500	9.099904091055674	47.35739386683253	2008	7212	850	3	42
274	2725500	1246500	9.099904091055674	47.35739386683253	2009	7212	850	3	40
274	2725500	1246500	9.099904091055674	47.35739386683253	2010	7212	850	3	44
274	2725500	1246500	9.099904091055674	47.35739386683253	2011	7212	850	3	44
274	2725500	1246500	9.099904091055674	47.35739386683253	2012	7212	850	3	43
274	2725500	1246500	9.099904091055674	47.35739386683253	2013	7212	850	3	43
274	2725500	1246500	9.099904091055674	47.35739386683253	2014	7212	850	3	41
274	2725500	1246500	9.099904091055674	47.35739386683253	2015	7212	850	3	41
274	2725500	1246500	9.099904091055674	47.35739386683253	2016	7212	850	3	41
274	2725500	1246500	9.099904091055674	47.35739386683253	2017	7212	850	3	37
274	2725500	1246500	9.099904091055674	47.35739386683253	2018	7212	850	3	41
274	2725500	1246500	9.099904091055674	47.35739386683253	2019	7212	850	3	43
274	2725500	1246500	9.099904091055674	47.35739386683253	2020	7212	850	3	39
274	2725500	1246500	9.099904091055674	47.35739386683253	2021	7212	850	3	44
274	2725500	1246500	9.099904091055674	47.35739386683253	2022	7212	850	3	42
274	2725500	1246500	9.099904091055674	47.35739386683253	2023	7212	850	3	38
274	2725500	1246500	9.099904091055674	47.35739386683253	2024	7212	850	3	41
275	2509500	1150500	6.25968869817001	46.49967809142166	1999	4236	950	3	48
275	2509500	1150500	6.25968869817001	46.49967809142166	2000	4236	950	3	47
275	2509500	1150500	6.25968869817001	46.49967809142166	2001	4236	950	3	48
275	2509500	1150500	6.25968869817001	46.49967809142166	2002	4236	950	3	42
275	2509500	1150500	6.25968869817001	46.49967809142166	2003	4236	950	3	43
275	2509500	1150500	6.25968869817001	46.49967809142166	2004	4236	950	3	40
275	2509500	1150500	6.25968869817001	46.49967809142166	2005	4236	950	3	42
275	2509500	1150500	6.25968869817001	46.49967809142166	2006	4236	950	3	48
275	2509500	1150500	6.25968869817001	46.49967809142166	2007	4236	950	3	50
275	2509500	1150500	6.25968869817001	46.49967809142166	2008	4236	950	3	45
275	2509500	1150500	6.25968869817001	46.49967809142166	2009	4236	950	3	48
275	2509500	1150500	6.25968869817001	46.49967809142166	2010	4236	950	3	51
275	2509500	1150500	6.25968869817001	46.49967809142166	2011	4236	950	3	50
275	2509500	1150500	6.25968869817001	46.49967809142166	2012	4236	950	3	47
275	2509500	1150500	6.25968869817001	46.49967809142166	2013	4236	950	3	47
275	2509500	1150500	6.25968869817001	46.49967809142166	2014	4236	950	3	40
275	2509500	1150500	6.25968869817001	46.49967809142166	2015	4236	950	3	51
275	2509500	1150500	6.25968869817001	46.49967809142166	2016	4236	950	3	41
275	2509500	1150500	6.25968869817001	46.49967809142166	2017	4236	950	3	43
275	2509500	1150500	6.25968869817001	46.49967809142166	2018	4236	950	3	35
275	2509500	1150500	6.25968869817001	46.49967809142166	2019	4236	950	3	40
275	2509500	1150500	6.25968869817001	46.49967809142166	2020	4236	950	3	45
275	2509500	1150500	6.25968869817001	46.49967809142166	2021	4236	950	3	37
275	2509500	1150500	6.25968869817001	46.49967809142166	2022	4236	950	3	35
275	2509500	1150500	6.25968869817001	46.49967809142166	2023	4236	950	3	43
275	2509500	1150500	6.25968869817001	46.49967809142166	2024	4236	950	3	41
276	2725500	1262500	9.104400573984536	47.50126696449114	2000	5566	650	3	42
276	2725500	1262500	9.104400573984536	47.50126696449114	2001	5566	650	3	36
276	2725500	1262500	9.104400573984536	47.50126696449114	2003	5566	650	3	39
276	2725500	1262500	9.104400573984536	47.50126696449114	2004	5566	650	3	36
276	2725500	1262500	9.104400573984536	47.50126696449114	2005	5566	650	3	36
276	2725500	1262500	9.104400573984536	47.50126696449114	2006	5566	650	3	38
276	2725500	1262500	9.104400573984536	47.50126696449114	2007	5566	650	3	42
276	2725500	1262500	9.104400573984536	47.50126696449114	2008	5566	650	3	47
276	2725500	1262500	9.104400573984536	47.50126696449114	2009	5566	650	3	39
276	2725500	1262500	9.104400573984536	47.50126696449114	2010	5566	650	3	42
276	2725500	1262500	9.104400573984536	47.50126696449114	2011	5566	650	3	37
276	2725500	1262500	9.104400573984536	47.50126696449114	2012	5566	650	3	38
276	2725500	1262500	9.104400573984536	47.50126696449114	2013	5566	650	3	41
276	2725500	1262500	9.104400573984536	47.50126696449114	2014	5566	650	3	38
276	2725500	1262500	9.104400573984536	47.50126696449114	2015	5566	650	3	46
276	2725500	1262500	9.104400573984536	47.50126696449114	2016	5566	650	3	43
276	2725500	1262500	9.104400573984536	47.50126696449114	2017	5566	650	3	40
276	2725500	1262500	9.104400573984536	47.50126696449114	2019	5566	650	3	36
276	2725500	1262500	9.104400573984536	47.50126696449114	2020	5566	650	3	42
276	2725500	1262500	9.104400573984536	47.50126696449114	2021	5566	650	3	40
276	2725500	1262500	9.104400573984536	47.50126696449114	2022	5566	650	3	44
276	2725500	1262500	9.104400573984536	47.50126696449114	2023	5566	650	3	40
276	2725500	1262500	9.104400573984536	47.50126696449114	2024	5566	650	3	40
277	2509500	1166500	6.256543882178088	46.64359095644109	1999	5512	1150	3	36
277	2509500	1166500	6.256543882178088	46.64359095644109	2000	5512	1150	3	39
277	2509500	1166500	6.256543882178088	46.64359095644109	2001	5512	1150	3	38
277	2509500	1166500	6.256543882178088	46.64359095644109	2002	5512	1150	3	37
277	2509500	1166500	6.256543882178088	46.64359095644109	2003	5512	1150	3	39
277	2509500	1166500	6.256543882178088	46.64359095644109	2004	5512	1150	3	39
277	2509500	1166500	6.256543882178088	46.64359095644109	2005	5512	1150	3	37
277	2509500	1166500	6.256543882178088	46.64359095644109	2006	5512	1150	3	30
277	2509500	1166500	6.256543882178088	46.64359095644109	2007	5512	1150	3	35
277	2509500	1166500	6.256543882178088	46.64359095644109	2008	5512	1150	3	41
277	2509500	1166500	6.256543882178088	46.64359095644109	2009	5512	1150	3	36
277	2509500	1166500	6.256543882178088	46.64359095644109	2010	5512	1150	3	38
277	2509500	1166500	6.256543882178088	46.64359095644109	2011	5512	1150	3	40
277	2509500	1166500	6.256543882178088	46.64359095644109	2012	5512	1150	3	40
277	2509500	1166500	6.256543882178088	46.64359095644109	2013	5512	1150	3	39
277	2509500	1166500	6.256543882178088	46.64359095644109	2014	5512	1150	3	44
277	2509500	1166500	6.256543882178088	46.64359095644109	2015	5512	1150	3	40
277	2509500	1166500	6.256543882178088	46.64359095644109	2016	5512	1150	3	42
277	2509500	1166500	6.256543882178088	46.64359095644109	2017	5512	1150	3	38
277	2509500	1166500	6.256543882178088	46.64359095644109	2018	5512	1150	3	33
277	2509500	1166500	6.256543882178088	46.64359095644109	2019	5512	1150	3	35
277	2509500	1166500	6.256543882178088	46.64359095644109	2020	5512	1150	3	40
277	2509500	1166500	6.256543882178088	46.64359095644109	2021	5512	1150	3	41
277	2509500	1166500	6.256543882178088	46.64359095644109	2022	5512	1150	3	36
277	2509500	1166500	6.256543882178088	46.64359095644109	2023	5512	1150	3	34
277	2509500	1166500	6.256543882178088	46.64359095644109	2024	5512	1150	3	39
278	2725500	1278500	9.108921574718135	47.64513273137163	1999	7474	550	3	32
278	2725500	1278500	9.108921574718135	47.64513273137163	2000	7474	550	3	33
278	2725500	1278500	9.108921574718135	47.64513273137163	2001	7474	550	3	33
278	2725500	1278500	9.108921574718135	47.64513273137163	2002	7474	550	3	30
278	2725500	1278500	9.108921574718135	47.64513273137163	2003	7474	550	3	31
278	2725500	1278500	9.108921574718135	47.64513273137163	2004	7474	550	3	37
278	2725500	1278500	9.108921574718135	47.64513273137163	2005	7474	550	3	35
278	2725500	1278500	9.108921574718135	47.64513273137163	2006	7474	550	3	41
278	2725500	1278500	9.108921574718135	47.64513273137163	2007	7474	550	3	39
278	2725500	1278500	9.108921574718135	47.64513273137163	2008	7474	550	3	45
278	2725500	1278500	9.108921574718135	47.64513273137163	2009	7474	550	3	42
278	2725500	1278500	9.108921574718135	47.64513273137163	2010	7474	550	3	45
278	2725500	1278500	9.108921574718135	47.64513273137163	2011	7474	550	3	39
278	2725500	1278500	9.108921574718135	47.64513273137163	2012	7474	550	3	42
278	2725500	1278500	9.108921574718135	47.64513273137163	2013	7474	550	3	39
278	2725500	1278500	9.108921574718135	47.64513273137163	2014	7474	550	3	40
278	2725500	1278500	9.108921574718135	47.64513273137163	2015	7474	550	3	44
278	2725500	1278500	9.108921574718135	47.64513273137163	2016	7474	550	3	42
278	2725500	1278500	9.108921574718135	47.64513273137163	2017	7474	550	3	42
278	2725500	1278500	9.108921574718135	47.64513273137163	2018	7474	550	3	34
278	2725500	1278500	9.108921574718135	47.64513273137163	2019	7474	550	3	42
278	2725500	1278500	9.108921574718135	47.64513273137163	2020	7474	550	3	40
278	2725500	1278500	9.108921574718135	47.64513273137163	2021	7474	550	3	39
278	2725500	1278500	9.108921574718135	47.64513273137163	2022	7474	550	3	37
278	2725500	1278500	9.108921574718135	47.64513273137163	2023	7474	550	3	35
278	2725500	1278500	9.108921574718135	47.64513273137163	2024	7474	550	3	36
279	2521500	1150500	6.415994712326242	46.501194945912395	2000	3340	550	3	34
279	2521500	1150500	6.415994712326242	46.501194945912395	2001	3340	550	3	44
279	2521500	1150500	6.415994712326242	46.501194945912395	2002	3340	550	3	46
279	2521500	1150500	6.415994712326242	46.501194945912395	2003	3340	550	3	34
279	2521500	1150500	6.415994712326242	46.501194945912395	2004	3340	550	3	40
279	2521500	1150500	6.415994712326242	46.501194945912395	2005	3340	550	3	40
279	2521500	1150500	6.415994712326242	46.501194945912395	2006	3340	550	3	47
279	2521500	1150500	6.415994712326242	46.501194945912395	2007	3340	550	3	40
279	2521500	1150500	6.415994712326242	46.501194945912395	2008	3340	550	3	42
279	2521500	1150500	6.415994712326242	46.501194945912395	2009	3340	550	3	39
279	2521500	1150500	6.415994712326242	46.501194945912395	2010	3340	550	3	40
279	2521500	1150500	6.415994712326242	46.501194945912395	2011	3340	550	3	36
279	2521500	1150500	6.415994712326242	46.501194945912395	2012	3340	550	3	37
279	2521500	1150500	6.415994712326242	46.501194945912395	2013	3340	550	3	38
279	2521500	1150500	6.415994712326242	46.501194945912395	2014	3340	550	3	41
279	2521500	1150500	6.415994712326242	46.501194945912395	2015	3340	550	3	37
279	2521500	1150500	6.415994712326242	46.501194945912395	2016	3340	550	3	42
279	2521500	1150500	6.415994712326242	46.501194945912395	2017	3340	550	3	41
279	2521500	1150500	6.415994712326242	46.501194945912395	2018	3340	550	3	36
279	2521500	1150500	6.415994712326242	46.501194945912395	2019	3340	550	3	39
279	2521500	1150500	6.415994712326242	46.501194945912395	2020	3340	550	3	44
279	2521500	1150500	6.415994712326242	46.501194945912395	2021	3340	550	3	43
279	2521500	1150500	6.415994712326242	46.501194945912395	2022	3340	550	3	41
279	2521500	1150500	6.415994712326242	46.501194945912395	2023	3340	550	3	45
279	2521500	1150500	6.415994712326242	46.501194945912395	2024	3340	550	3	43
280	2730500	1136500	9.134596708902125	46.367186675762184	1999	3583	1450	3	27
280	2730500	1136500	9.134596708902125	46.367186675762184	2000	3583	1450	3	25
280	2730500	1136500	9.134596708902125	46.367186675762184	2001	3583	1450	3	23
280	2730500	1136500	9.134596708902125	46.367186675762184	2002	3583	1450	3	29
280	2730500	1136500	9.134596708902125	46.367186675762184	2003	3583	1450	3	26
280	2730500	1136500	9.134596708902125	46.367186675762184	2004	3583	1450	3	26
280	2730500	1136500	9.134596708902125	46.367186675762184	2005	3583	1450	3	31
280	2730500	1136500	9.134596708902125	46.367186675762184	2006	3583	1450	3	27
280	2730500	1136500	9.134596708902125	46.367186675762184	2007	3583	1450	3	30
280	2730500	1136500	9.134596708902125	46.367186675762184	2008	3583	1450	3	27
280	2730500	1136500	9.134596708902125	46.367186675762184	2009	3583	1450	3	25
280	2730500	1136500	9.134596708902125	46.367186675762184	2010	3583	1450	3	28
280	2730500	1136500	9.134596708902125	46.367186675762184	2011	3583	1450	3	30
280	2730500	1136500	9.134596708902125	46.367186675762184	2012	3583	1450	3	27
280	2730500	1136500	9.134596708902125	46.367186675762184	2013	3583	1450	3	29
280	2730500	1136500	9.134596708902125	46.367186675762184	2014	3583	1450	3	30
280	2730500	1136500	9.134596708902125	46.367186675762184	2015	3583	1450	3	28
280	2730500	1136500	9.134596708902125	46.367186675762184	2016	3583	1450	3	42
280	2730500	1136500	9.134596708902125	46.367186675762184	2017	3583	1450	3	40
280	2730500	1136500	9.134596708902125	46.367186675762184	2018	3583	1450	3	28
280	2730500	1136500	9.134596708902125	46.367186675762184	2019	3583	1450	3	31
280	2730500	1136500	9.134596708902125	46.367186675762184	2020	3583	1450	3	37
280	2730500	1136500	9.134596708902125	46.367186675762184	2021	3583	1450	3	37
280	2730500	1136500	9.134596708902125	46.367186675762184	2022	3583	1450	3	40
280	2730500	1136500	9.134596708902125	46.367186675762184	2023	3583	1450	3	32
280	2730500	1136500	9.134596708902125	46.367186675762184	2024	3583	1450	3	32
281	2521500	1166500	6.413266382187462	46.64511181764356	2000	4755	750	3	36
281	2521500	1166500	6.413266382187462	46.64511181764356	2003	4755	750	3	39
281	2521500	1166500	6.413266382187462	46.64511181764356	2004	4755	750	3	38
281	2521500	1166500	6.413266382187462	46.64511181764356	2005	4755	750	3	39
281	2521500	1166500	6.413266382187462	46.64511181764356	2006	4755	750	3	30
281	2521500	1166500	6.413266382187462	46.64511181764356	2007	4755	750	3	30
281	2521500	1166500	6.413266382187462	46.64511181764356	2008	4755	750	3	36
281	2521500	1166500	6.413266382187462	46.64511181764356	2009	4755	750	3	29
281	2521500	1166500	6.413266382187462	46.64511181764356	2010	4755	750	3	33
281	2521500	1166500	6.413266382187462	46.64511181764356	2011	4755	750	3	34
281	2521500	1166500	6.413266382187462	46.64511181764356	2012	4755	750	3	34
281	2521500	1166500	6.413266382187462	46.64511181764356	2013	4755	750	3	33
281	2521500	1166500	6.413266382187462	46.64511181764356	2014	4755	750	3	34
281	2521500	1166500	6.413266382187462	46.64511181764356	2015	4755	750	3	31
281	2521500	1166500	6.413266382187462	46.64511181764356	2016	4755	750	3	32
281	2521500	1166500	6.413266382187462	46.64511181764356	2017	4755	750	3	37
281	2521500	1166500	6.413266382187462	46.64511181764356	2018	4755	750	3	35
281	2521500	1166500	6.413266382187462	46.64511181764356	2019	4755	750	3	40
281	2521500	1166500	6.413266382187462	46.64511181764356	2020	4755	750	3	32
281	2521500	1166500	6.413266382187462	46.64511181764356	2021	4755	750	3	34
281	2521500	1166500	6.413266382187462	46.64511181764356	2022	4755	750	3	32
281	2521500	1166500	6.413266382187462	46.64511181764356	2023	4755	750	3	34
281	2521500	1166500	6.413266382187462	46.64511181764356	2024	4755	750	3	37
282	2731500	1126500	9.14476245910389	46.27705632108231	1999	4492	1350	3	26
282	2731500	1126500	9.14476245910389	46.27705632108231	2000	4492	1350	3	24
282	2731500	1126500	9.14476245910389	46.27705632108231	2001	4492	1350	3	23
282	2731500	1126500	9.14476245910389	46.27705632108231	2002	4492	1350	3	26
282	2731500	1126500	9.14476245910389	46.27705632108231	2003	4492	1350	3	25
282	2731500	1126500	9.14476245910389	46.27705632108231	2004	4492	1350	3	24
282	2731500	1126500	9.14476245910389	46.27705632108231	2005	4492	1350	3	29
282	2731500	1126500	9.14476245910389	46.27705632108231	2006	4492	1350	3	28
282	2731500	1126500	9.14476245910389	46.27705632108231	2007	4492	1350	3	27
282	2731500	1126500	9.14476245910389	46.27705632108231	2008	4492	1350	3	32
282	2731500	1126500	9.14476245910389	46.27705632108231	2009	4492	1350	3	27
282	2731500	1126500	9.14476245910389	46.27705632108231	2010	4492	1350	3	28
282	2731500	1126500	9.14476245910389	46.27705632108231	2011	4492	1350	3	27
282	2731500	1126500	9.14476245910389	46.27705632108231	2012	4492	1350	3	24
282	2731500	1126500	9.14476245910389	46.27705632108231	2013	4492	1350	3	31
282	2731500	1126500	9.14476245910389	46.27705632108231	2014	4492	1350	3	32
282	2731500	1126500	9.14476245910389	46.27705632108231	2015	4492	1350	3	26
282	2731500	1126500	9.14476245910389	46.27705632108231	2016	4492	1350	3	28
282	2731500	1126500	9.14476245910389	46.27705632108231	2017	4492	1350	3	27
282	2731500	1126500	9.14476245910389	46.27705632108231	2018	4492	1350	3	29
282	2731500	1126500	9.14476245910389	46.27705632108231	2019	4492	1350	3	34
282	2731500	1126500	9.14476245910389	46.27705632108231	2020	4492	1350	3	30
282	2731500	1126500	9.14476245910389	46.27705632108231	2021	4492	1350	3	34
282	2731500	1126500	9.14476245910389	46.27705632108231	2022	4492	1350	3	42
282	2731500	1126500	9.14476245910389	46.27705632108231	2023	4492	1350	3	37
282	2731500	1126500	9.14476245910389	46.27705632108231	2024	4492	1350	3	32
283	2527500	1174500	6.490365717560158	46.71775005926029	1999	5132	650	3	27
283	2527500	1174500	6.490365717560158	46.71775005926029	2000	5132	650	3	31
283	2527500	1174500	6.490365717560158	46.71775005926029	2001	5132	650	3	44
283	2527500	1174500	6.490365717560158	46.71775005926029	2002	5132	650	3	38
283	2527500	1174500	6.490365717560158	46.71775005926029	2003	5132	650	3	44
283	2527500	1174500	6.490365717560158	46.71775005926029	2004	5132	650	3	42
283	2527500	1174500	6.490365717560158	46.71775005926029	2005	5132	650	3	45
283	2527500	1174500	6.490365717560158	46.71775005926029	2006	5132	650	3	41
283	2527500	1174500	6.490365717560158	46.71775005926029	2007	5132	650	3	41
283	2527500	1174500	6.490365717560158	46.71775005926029	2008	5132	650	3	41
283	2527500	1174500	6.490365717560158	46.71775005926029	2009	5132	650	3	40
283	2527500	1174500	6.490365717560158	46.71775005926029	2010	5132	650	3	31
283	2527500	1174500	6.490365717560158	46.71775005926029	2011	5132	650	3	31
283	2527500	1174500	6.490365717560158	46.71775005926029	2012	5132	650	3	33
283	2527500	1174500	6.490365717560158	46.71775005926029	2013	5132	650	3	37
283	2527500	1174500	6.490365717560158	46.71775005926029	2014	5132	650	3	35
283	2527500	1174500	6.490365717560158	46.71775005926029	2015	5132	650	3	36
283	2527500	1174500	6.490365717560158	46.71775005926029	2016	5132	650	3	44
283	2527500	1174500	6.490365717560158	46.71775005926029	2017	5132	650	3	35
283	2527500	1174500	6.490365717560158	46.71775005926029	2018	5132	650	3	41
283	2527500	1174500	6.490365717560158	46.71775005926029	2019	5132	650	3	37
283	2527500	1174500	6.490365717560158	46.71775005926029	2020	5132	650	3	44
283	2527500	1174500	6.490365717560158	46.71775005926029	2021	5132	650	3	48
283	2527500	1174500	6.490365717560158	46.71775005926029	2022	5132	650	3	43
283	2527500	1174500	6.490365717560158	46.71775005926029	2023	5132	650	3	41
283	2527500	1174500	6.490365717560158	46.71775005926029	2024	5132	650	3	44
284	2533500	1166500	6.569997066789859	46.64641692628086	1999	6318	550	3	30
284	2533500	1166500	6.569997066789859	46.64641692628086	2000	6318	550	3	36
284	2533500	1166500	6.569997066789859	46.64641692628086	2001	6318	550	3	31
284	2533500	1166500	6.569997066789859	46.64641692628086	2002	6318	550	3	30
284	2533500	1166500	6.569997066789859	46.64641692628086	2004	6318	550	3	33
284	2533500	1166500	6.569997066789859	46.64641692628086	2005	6318	550	3	35
284	2533500	1166500	6.569997066789859	46.64641692628086	2006	6318	550	3	43
284	2533500	1166500	6.569997066789859	46.64641692628086	2007	6318	550	3	40
284	2533500	1166500	6.569997066789859	46.64641692628086	2008	6318	550	3	37
284	2533500	1166500	6.569997066789859	46.64641692628086	2009	6318	550	3	36
284	2533500	1166500	6.569997066789859	46.64641692628086	2010	6318	550	3	39
284	2533500	1166500	6.569997066789859	46.64641692628086	2011	6318	550	3	37
284	2533500	1166500	6.569997066789859	46.64641692628086	2012	6318	550	3	41
284	2533500	1166500	6.569997066789859	46.64641692628086	2013	6318	550	3	39
284	2533500	1166500	6.569997066789859	46.64641692628086	2014	6318	550	3	42
284	2533500	1166500	6.569997066789859	46.64641692628086	2015	6318	550	3	42
284	2533500	1166500	6.569997066789859	46.64641692628086	2016	6318	550	3	40
284	2533500	1166500	6.569997066789859	46.64641692628086	2017	6318	550	3	42
284	2533500	1166500	6.569997066789859	46.64641692628086	2018	6318	550	3	40
284	2533500	1166500	6.569997066789859	46.64641692628086	2019	6318	550	3	45
284	2533500	1166500	6.569997066789859	46.64641692628086	2020	6318	550	3	44
284	2533500	1166500	6.569997066789859	46.64641692628086	2021	6318	550	3	41
284	2533500	1166500	6.569997066789859	46.64641692628086	2022	6318	550	3	41
284	2533500	1166500	6.569997066789859	46.64641692628086	2023	6318	550	3	42
284	2533500	1166500	6.569997066789859	46.64641692628086	2024	6318	550	3	46
285	2533500	1182500	6.567672966201545	46.79033545710238	1999	4825	550	3	35
285	2533500	1182500	6.567672966201545	46.79033545710238	2000	4825	550	3	33
285	2533500	1182500	6.567672966201545	46.79033545710238	2001	4825	550	3	36
285	2533500	1182500	6.567672966201545	46.79033545710238	2002	4825	550	3	36
285	2533500	1182500	6.567672966201545	46.79033545710238	2003	4825	550	3	37
285	2533500	1182500	6.567672966201545	46.79033545710238	2004	4825	550	3	41
285	2533500	1182500	6.567672966201545	46.79033545710238	2005	4825	550	3	39
285	2533500	1182500	6.567672966201545	46.79033545710238	2006	4825	550	3	44
285	2533500	1182500	6.567672966201545	46.79033545710238	2007	4825	550	3	38
285	2533500	1182500	6.567672966201545	46.79033545710238	2008	4825	550	3	37
285	2533500	1182500	6.567672966201545	46.79033545710238	2009	4825	550	3	30
285	2533500	1182500	6.567672966201545	46.79033545710238	2010	4825	550	3	34
285	2533500	1182500	6.567672966201545	46.79033545710238	2011	4825	550	3	33
285	2533500	1182500	6.567672966201545	46.79033545710238	2012	4825	550	3	27
285	2533500	1182500	6.567672966201545	46.79033545710238	2013	4825	550	3	40
285	2533500	1182500	6.567672966201545	46.79033545710238	2014	4825	550	3	35
285	2533500	1182500	6.567672966201545	46.79033545710238	2015	4825	550	3	35
285	2533500	1182500	6.567672966201545	46.79033545710238	2016	4825	550	3	39
285	2533500	1182500	6.567672966201545	46.79033545710238	2017	4825	550	3	30
285	2533500	1182500	6.567672966201545	46.79033545710238	2018	4825	550	3	41
285	2533500	1182500	6.567672966201545	46.79033545710238	2019	4825	550	3	43
285	2533500	1182500	6.567672966201545	46.79033545710238	2020	4825	550	3	42
285	2533500	1182500	6.567672966201545	46.79033545710238	2021	4825	550	3	40
285	2533500	1182500	6.567672966201545	46.79033545710238	2022	4825	550	3	35
285	2533500	1182500	6.567672966201545	46.79033545710238	2023	4825	550	3	42
285	2533500	1182500	6.567672966201545	46.79033545710238	2024	4825	550	3	39
286	2533500	1198500	6.565336421206356	46.934251303248764	1999	3870	1150	3	41
286	2533500	1198500	6.565336421206356	46.934251303248764	2000	3870	1150	3	39
286	2533500	1198500	6.565336421206356	46.934251303248764	2001	3870	1150	3	42
286	2533500	1198500	6.565336421206356	46.934251303248764	2002	3870	1150	3	35
286	2533500	1198500	6.565336421206356	46.934251303248764	2003	3870	1150	3	38
286	2533500	1198500	6.565336421206356	46.934251303248764	2004	3870	1150	3	30
286	2533500	1198500	6.565336421206356	46.934251303248764	2005	3870	1150	3	44
286	2533500	1198500	6.565336421206356	46.934251303248764	2006	3870	1150	3	39
286	2533500	1198500	6.565336421206356	46.934251303248764	2007	3870	1150	3	44
286	2533500	1198500	6.565336421206356	46.934251303248764	2008	3870	1150	3	41
286	2533500	1198500	6.565336421206356	46.934251303248764	2009	3870	1150	3	41
286	2533500	1198500	6.565336421206356	46.934251303248764	2010	3870	1150	3	40
286	2533500	1198500	6.565336421206356	46.934251303248764	2011	3870	1150	3	45
286	2533500	1198500	6.565336421206356	46.934251303248764	2012	3870	1150	3	44
286	2533500	1198500	6.565336421206356	46.934251303248764	2013	3870	1150	3	45
286	2533500	1198500	6.565336421206356	46.934251303248764	2014	3870	1150	3	40
286	2533500	1198500	6.565336421206356	46.934251303248764	2015	3870	1150	3	40
286	2533500	1198500	6.565336421206356	46.934251303248764	2016	3870	1150	3	36
286	2533500	1198500	6.565336421206356	46.934251303248764	2017	3870	1150	3	38
286	2533500	1198500	6.565336421206356	46.934251303248764	2018	3870	1150	3	46
286	2533500	1198500	6.565336421206356	46.934251303248764	2019	3870	1150	3	45
286	2533500	1198500	6.565336421206356	46.934251303248764	2020	3870	1150	3	44
286	2533500	1198500	6.565336421206356	46.934251303248764	2021	3870	1150	3	47
286	2533500	1198500	6.565336421206356	46.934251303248764	2022	3870	1150	3	41
286	2533500	1198500	6.565336421206356	46.934251303248764	2023	3870	1150	3	42
286	2533500	1198500	6.565336421206356	46.934251303248764	2024	3870	1150	3	40
287	2539500	1158500	6.649418216909281	46.575027823282724	1999	7384	750	3	45
287	2539500	1158500	6.649418216909281	46.575027823282724	2000	7384	750	3	46
287	2539500	1158500	6.649418216909281	46.575027823282724	2001	7384	750	3	51
287	2539500	1158500	6.649418216909281	46.575027823282724	2002	7384	750	3	48
287	2539500	1158500	6.649418216909281	46.575027823282724	2003	7384	750	3	47
287	2539500	1158500	6.649418216909281	46.575027823282724	2004	7384	750	3	44
287	2539500	1158500	6.649418216909281	46.575027823282724	2005	7384	750	3	41
287	2539500	1158500	6.649418216909281	46.575027823282724	2006	7384	750	3	46
287	2539500	1158500	6.649418216909281	46.575027823282724	2007	7384	750	3	47
287	2539500	1158500	6.649418216909281	46.575027823282724	2008	7384	750	3	46
287	2539500	1158500	6.649418216909281	46.575027823282724	2009	7384	750	3	43
287	2539500	1158500	6.649418216909281	46.575027823282724	2010	7384	750	3	40
287	2539500	1158500	6.649418216909281	46.575027823282724	2011	7384	750	3	44
287	2539500	1158500	6.649418216909281	46.575027823282724	2012	7384	750	3	44
287	2539500	1158500	6.649418216909281	46.575027823282724	2013	7384	750	3	46
287	2539500	1158500	6.649418216909281	46.575027823282724	2014	7384	750	3	42
287	2539500	1158500	6.649418216909281	46.575027823282724	2015	7384	750	3	48
287	2539500	1158500	6.649418216909281	46.575027823282724	2016	7384	750	3	42
287	2539500	1158500	6.649418216909281	46.575027823282724	2017	7384	750	3	45
287	2539500	1158500	6.649418216909281	46.575027823282724	2018	7384	750	3	39
287	2539500	1158500	6.649418216909281	46.575027823282724	2019	7384	750	3	38
287	2539500	1158500	6.649418216909281	46.575027823282724	2020	7384	750	3	38
287	2539500	1158500	6.649418216909281	46.575027823282724	2021	7384	750	3	38
287	2539500	1158500	6.649418216909281	46.575027823282724	2022	7384	750	3	37
287	2539500	1158500	6.649418216909281	46.575027823282724	2023	7384	750	3	38
287	2539500	1158500	6.649418216909281	46.575027823282724	2024	7384	750	3	35
288	2539500	1190500	6.645188819415469	46.86286768793322	1999	3195	1250	3	26
288	2539500	1190500	6.645188819415469	46.86286768793322	2000	3195	1250	3	23
288	2539500	1190500	6.645188819415469	46.86286768793322	2001	3195	1250	3	27
288	2539500	1190500	6.645188819415469	46.86286768793322	2002	3195	1250	3	29
288	2539500	1190500	6.645188819415469	46.86286768793322	2003	3195	1250	3	28
288	2539500	1190500	6.645188819415469	46.86286768793322	2004	3195	1250	3	25
288	2539500	1190500	6.645188819415469	46.86286768793322	2005	3195	1250	3	27
288	2539500	1190500	6.645188819415469	46.86286768793322	2006	3195	1250	3	24
288	2539500	1190500	6.645188819415469	46.86286768793322	2007	3195	1250	3	24
288	2539500	1190500	6.645188819415469	46.86286768793322	2008	3195	1250	3	27
288	2539500	1190500	6.645188819415469	46.86286768793322	2009	3195	1250	3	27
288	2539500	1190500	6.645188819415469	46.86286768793322	2010	3195	1250	3	23
288	2539500	1190500	6.645188819415469	46.86286768793322	2011	3195	1250	3	28
288	2539500	1190500	6.645188819415469	46.86286768793322	2012	3195	1250	3	26
288	2539500	1190500	6.645188819415469	46.86286768793322	2013	3195	1250	3	26
288	2539500	1190500	6.645188819415469	46.86286768793322	2014	3195	1250	3	24
288	2539500	1190500	6.645188819415469	46.86286768793322	2015	3195	1250	3	32
288	2539500	1190500	6.645188819415469	46.86286768793322	2016	3195	1250	3	31
288	2539500	1190500	6.645188819415469	46.86286768793322	2017	3195	1250	3	30
288	2539500	1190500	6.645188819415469	46.86286768793322	2018	3195	1250	3	29
288	2539500	1190500	6.645188819415469	46.86286768793322	2019	3195	1250	3	23
288	2539500	1190500	6.645188819415469	46.86286768793322	2020	3195	1250	3	19
288	2539500	1190500	6.645188819415469	46.86286768793322	2021	3195	1250	3	32
288	2539500	1190500	6.645188819415469	46.86286768793322	2022	3195	1250	3	28
288	2539500	1190500	6.645188819415469	46.86286768793322	2023	3195	1250	3	29
288	2539500	1190500	6.645188819415469	46.86286768793322	2024	3195	1250	3	32
289	2545500	1150500	6.7286298336545425	46.50358308044204	1999	7315	750	3	48
289	2545500	1150500	6.7286298336545425	46.50358308044204	2000	7315	750	3	45
289	2545500	1150500	6.7286298336545425	46.50358308044204	2002	7315	750	3	44
289	2545500	1150500	6.7286298336545425	46.50358308044204	2003	7315	750	3	43
289	2545500	1150500	6.7286298336545425	46.50358308044204	2004	7315	750	3	43
289	2545500	1150500	6.7286298336545425	46.50358308044204	2005	7315	750	3	43
289	2545500	1150500	6.7286298336545425	46.50358308044204	2006	7315	750	3	45
289	2545500	1150500	6.7286298336545425	46.50358308044204	2007	7315	750	3	46
289	2545500	1150500	6.7286298336545425	46.50358308044204	2008	7315	750	3	48
289	2545500	1150500	6.7286298336545425	46.50358308044204	2009	7315	750	3	39
289	2545500	1150500	6.7286298336545425	46.50358308044204	2010	7315	750	3	44
289	2545500	1150500	6.7286298336545425	46.50358308044204	2011	7315	750	3	45
289	2545500	1150500	6.7286298336545425	46.50358308044204	2012	7315	750	3	44
289	2545500	1150500	6.7286298336545425	46.50358308044204	2013	7315	750	3	45
289	2545500	1150500	6.7286298336545425	46.50358308044204	2014	7315	750	3	43
289	2545500	1150500	6.7286298336545425	46.50358308044204	2015	7315	750	3	38
289	2545500	1150500	6.7286298336545425	46.50358308044204	2016	7315	750	3	37
289	2545500	1150500	6.7286298336545425	46.50358308044204	2017	7315	750	3	40
289	2545500	1150500	6.7286298336545425	46.50358308044204	2018	7315	750	3	37
289	2545500	1150500	6.7286298336545425	46.50358308044204	2019	7315	750	3	45
289	2545500	1150500	6.7286298336545425	46.50358308044204	2020	7315	750	3	38
289	2545500	1150500	6.7286298336545425	46.50358308044204	2021	7315	750	3	43
289	2545500	1150500	6.7286298336545425	46.50358308044204	2022	7315	750	3	37
289	2545500	1150500	6.7286298336545425	46.50358308044204	2023	7315	750	3	38
289	2545500	1150500	6.7286298336545425	46.50358308044204	2024	7315	750	3	49
290	2545500	1182500	6.7248294308356575	46.79142767956119	1999	5491	450	3	40
290	2545500	1182500	6.7248294308356575	46.79142767956119	2001	5491	450	3	32
290	2545500	1182500	6.7248294308356575	46.79142767956119	2002	5491	450	3	32
290	2545500	1182500	6.7248294308356575	46.79142767956119	2003	5491	450	3	43
290	2545500	1182500	6.7248294308356575	46.79142767956119	2004	5491	450	3	40
290	2545500	1182500	6.7248294308356575	46.79142767956119	2005	5491	450	3	40
290	2545500	1182500	6.7248294308356575	46.79142767956119	2006	5491	450	3	42
290	2545500	1182500	6.7248294308356575	46.79142767956119	2007	5491	450	3	42
290	2545500	1182500	6.7248294308356575	46.79142767956119	2008	5491	450	3	46
290	2545500	1182500	6.7248294308356575	46.79142767956119	2009	5491	450	3	43
290	2545500	1182500	6.7248294308356575	46.79142767956119	2010	5491	450	3	45
290	2545500	1182500	6.7248294308356575	46.79142767956119	2011	5491	450	3	43
290	2545500	1182500	6.7248294308356575	46.79142767956119	2012	5491	450	3	44
290	2545500	1182500	6.7248294308356575	46.79142767956119	2013	5491	450	3	47
290	2545500	1182500	6.7248294308356575	46.79142767956119	2014	5491	450	3	46
290	2545500	1182500	6.7248294308356575	46.79142767956119	2015	5491	450	3	47
290	2545500	1182500	6.7248294308356575	46.79142767956119	2016	5491	450	3	46
290	2545500	1182500	6.7248294308356575	46.79142767956119	2017	5491	450	3	47
290	2545500	1182500	6.7248294308356575	46.79142767956119	2018	5491	450	3	46
290	2545500	1182500	6.7248294308356575	46.79142767956119	2019	5491	450	3	45
290	2545500	1182500	6.7248294308356575	46.79142767956119	2020	5491	450	3	49
290	2545500	1182500	6.7248294308356575	46.79142767956119	2021	5491	450	3	48
290	2545500	1182500	6.7248294308356575	46.79142767956119	2022	5491	450	3	44
290	2545500	1182500	6.7248294308356575	46.79142767956119	2023	5491	450	3	49
290	2545500	1182500	6.7248294308356575	46.79142767956119	2024	5491	450	3	45
291	2545500	1214500	6.720988213370411	47.07926160195168	1999	5916	1050	3	34
291	2545500	1214500	6.720988213370411	47.07926160195168	2000	5916	1050	3	28
291	2545500	1214500	6.720988213370411	47.07926160195168	2001	5916	1050	3	34
291	2545500	1214500	6.720988213370411	47.07926160195168	2002	5916	1050	3	29
291	2545500	1214500	6.720988213370411	47.07926160195168	2003	5916	1050	3	30
291	2545500	1214500	6.720988213370411	47.07926160195168	2004	5916	1050	3	31
291	2545500	1214500	6.720988213370411	47.07926160195168	2005	5916	1050	3	30
291	2545500	1214500	6.720988213370411	47.07926160195168	2006	5916	1050	3	28
291	2545500	1214500	6.720988213370411	47.07926160195168	2007	5916	1050	3	31
291	2545500	1214500	6.720988213370411	47.07926160195168	2008	5916	1050	3	32
291	2545500	1214500	6.720988213370411	47.07926160195168	2009	5916	1050	3	32
291	2545500	1214500	6.720988213370411	47.07926160195168	2010	5916	1050	3	30
291	2545500	1214500	6.720988213370411	47.07926160195168	2011	5916	1050	3	31
291	2545500	1214500	6.720988213370411	47.07926160195168	2012	5916	1050	3	35
291	2545500	1214500	6.720988213370411	47.07926160195168	2013	5916	1050	3	40
291	2545500	1214500	6.720988213370411	47.07926160195168	2014	5916	1050	3	37
291	2545500	1214500	6.720988213370411	47.07926160195168	2015	5916	1050	3	34
291	2545500	1214500	6.720988213370411	47.07926160195168	2016	5916	1050	3	31
291	2545500	1214500	6.720988213370411	47.07926160195168	2017	5916	1050	3	39
291	2545500	1214500	6.720988213370411	47.07926160195168	2018	5916	1050	3	35
291	2545500	1214500	6.720988213370411	47.07926160195168	2019	5916	1050	3	39
291	2545500	1214500	6.720988213370411	47.07926160195168	2020	5916	1050	3	41
291	2545500	1214500	6.720988213370411	47.07926160195168	2021	5916	1050	3	42
291	2545500	1214500	6.720988213370411	47.07926160195168	2022	5916	1050	3	41
291	2545500	1214500	6.720988213370411	47.07926160195168	2023	5916	1050	3	42
291	2545500	1214500	6.720988213370411	47.07926160195168	2024	5916	1050	3	45
292	2551500	1174500	6.804258931376061	46.71993160969782	2000	6460	750	3	35
292	2551500	1174500	6.804258931376061	46.71993160969782	2001	6460	750	3	41
292	2551500	1174500	6.804258931376061	46.71993160969782	2002	6460	750	3	37
292	2551500	1174500	6.804258931376061	46.71993160969782	2003	6460	750	3	40
292	2551500	1174500	6.804258931376061	46.71993160969782	2004	6460	750	3	36
292	2551500	1174500	6.804258931376061	46.71993160969782	2005	6460	750	3	41
292	2551500	1174500	6.804258931376061	46.71993160969782	2006	6460	750	3	41
292	2551500	1174500	6.804258931376061	46.71993160969782	2007	6460	750	3	43
292	2551500	1174500	6.804258931376061	46.71993160969782	2008	6460	750	3	43
292	2551500	1174500	6.804258931376061	46.71993160969782	2009	6460	750	3	38
292	2551500	1174500	6.804258931376061	46.71993160969782	2010	6460	750	3	39
292	2551500	1174500	6.804258931376061	46.71993160969782	2011	6460	750	3	42
292	2551500	1174500	6.804258931376061	46.71993160969782	2012	6460	750	3	45
292	2551500	1174500	6.804258931376061	46.71993160969782	2013	6460	750	3	43
292	2551500	1174500	6.804258931376061	46.71993160969782	2014	6460	750	3	42
292	2551500	1174500	6.804258931376061	46.71993160969782	2015	6460	750	3	37
292	2551500	1174500	6.804258931376061	46.71993160969782	2016	6460	750	3	41
292	2551500	1174500	6.804258931376061	46.71993160969782	2017	6460	750	3	37
292	2551500	1174500	6.804258931376061	46.71993160969782	2018	6460	750	3	39
292	2551500	1174500	6.804258931376061	46.71993160969782	2019	6460	750	3	45
292	2551500	1174500	6.804258931376061	46.71993160969782	2020	6460	750	3	42
292	2551500	1174500	6.804258931376061	46.71993160969782	2021	6460	750	3	44
292	2551500	1174500	6.804258931376061	46.71993160969782	2022	6460	750	3	41
292	2551500	1174500	6.804258931376061	46.71993160969782	2023	6460	750	3	42
292	2551500	1174500	6.804258931376061	46.71993160969782	2024	6460	750	3	42
293	2551500	1206500	6.800849116911112	47.007771350977805	1999	6329	1250	3	45
293	2551500	1206500	6.800849116911112	47.007771350977805	2000	6329	1250	3	43
293	2551500	1206500	6.800849116911112	47.007771350977805	2001	6329	1250	3	48
293	2551500	1206500	6.800849116911112	47.007771350977805	2002	6329	1250	3	42
293	2551500	1206500	6.800849116911112	47.007771350977805	2003	6329	1250	3	44
293	2551500	1206500	6.800849116911112	47.007771350977805	2004	6329	1250	3	40
293	2551500	1206500	6.800849116911112	47.007771350977805	2005	6329	1250	3	46
293	2551500	1206500	6.800849116911112	47.007771350977805	2006	6329	1250	3	36
293	2551500	1206500	6.800849116911112	47.007771350977805	2007	6329	1250	3	36
293	2551500	1206500	6.800849116911112	47.007771350977805	2008	6329	1250	3	40
293	2551500	1206500	6.800849116911112	47.007771350977805	2009	6329	1250	3	45
293	2551500	1206500	6.800849116911112	47.007771350977805	2010	6329	1250	3	45
293	2551500	1206500	6.800849116911112	47.007771350977805	2011	6329	1250	3	45
293	2551500	1206500	6.800849116911112	47.007771350977805	2012	6329	1250	3	40
293	2551500	1206500	6.800849116911112	47.007771350977805	2013	6329	1250	3	38
293	2551500	1206500	6.800849116911112	47.007771350977805	2014	6329	1250	3	46
293	2551500	1206500	6.800849116911112	47.007771350977805	2015	6329	1250	3	43
293	2551500	1206500	6.800849116911112	47.007771350977805	2016	6329	1250	3	44
293	2551500	1206500	6.800849116911112	47.007771350977805	2017	6329	1250	3	43
293	2551500	1206500	6.800849116911112	47.007771350977805	2018	6329	1250	3	43
293	2551500	1206500	6.800849116911112	47.007771350977805	2019	6329	1250	3	40
293	2551500	1206500	6.800849116911112	47.007771350977805	2020	6329	1250	3	50
293	2551500	1206500	6.800849116911112	47.007771350977805	2021	6329	1250	3	47
293	2551500	1206500	6.800849116911112	47.007771350977805	2022	6329	1250	3	38
293	2551500	1206500	6.800849116911112	47.007771350977805	2023	6329	1250	3	42
293	2551500	1206500	6.800849116911112	47.007771350977805	2024	6329	1250	3	47
294	2557500	1118500	6.8878900272824435	46.2166017158209	1999	6580	1250	3	33
294	2557500	1118500	6.8878900272824435	46.2166017158209	2000	6580	1250	3	36
294	2557500	1118500	6.8878900272824435	46.2166017158209	2001	6580	1250	3	35
294	2557500	1118500	6.8878900272824435	46.2166017158209	2002	6580	1250	3	26
294	2557500	1118500	6.8878900272824435	46.2166017158209	2003	6580	1250	3	29
294	2557500	1118500	6.8878900272824435	46.2166017158209	2004	6580	1250	3	28
294	2557500	1118500	6.8878900272824435	46.2166017158209	2005	6580	1250	3	28
294	2557500	1118500	6.8878900272824435	46.2166017158209	2006	6580	1250	3	39
294	2557500	1118500	6.8878900272824435	46.2166017158209	2007	6580	1250	3	41
294	2557500	1118500	6.8878900272824435	46.2166017158209	2008	6580	1250	3	42
294	2557500	1118500	6.8878900272824435	46.2166017158209	2009	6580	1250	3	39
294	2557500	1118500	6.8878900272824435	46.2166017158209	2010	6580	1250	3	44
294	2557500	1118500	6.8878900272824435	46.2166017158209	2011	6580	1250	3	42
294	2557500	1118500	6.8878900272824435	46.2166017158209	2012	6580	1250	3	36
294	2557500	1118500	6.8878900272824435	46.2166017158209	2013	6580	1250	3	43
294	2557500	1118500	6.8878900272824435	46.2166017158209	2014	6580	1250	3	38
294	2557500	1118500	6.8878900272824435	46.2166017158209	2015	6580	1250	3	41
294	2557500	1118500	6.8878900272824435	46.2166017158209	2016	6580	1250	3	39
294	2557500	1118500	6.8878900272824435	46.2166017158209	2017	6580	1250	3	40
294	2557500	1118500	6.8878900272824435	46.2166017158209	2018	6580	1250	3	32
294	2557500	1118500	6.8878900272824435	46.2166017158209	2019	6580	1250	3	36
294	2557500	1118500	6.8878900272824435	46.2166017158209	2020	6580	1250	3	37
294	2557500	1118500	6.8878900272824435	46.2166017158209	2021	6580	1250	3	34
294	2557500	1118500	6.8878900272824435	46.2166017158209	2022	6580	1250	3	40
294	2557500	1118500	6.8878900272824435	46.2166017158209	2023	6580	1250	3	46
294	2557500	1118500	6.8878900272824435	46.2166017158209	2024	6580	1250	3	46
295	2557500	1134500	6.886427119699658	46.360527991364805	1999	7154	350	3	46
295	2557500	1134500	6.886427119699658	46.360527991364805	2000	7154	350	3	47
295	2557500	1134500	6.886427119699658	46.360527991364805	2001	7154	350	3	44
295	2557500	1134500	6.886427119699658	46.360527991364805	2002	7154	350	3	42
295	2557500	1134500	6.886427119699658	46.360527991364805	2003	7154	350	3	45
295	2557500	1134500	6.886427119699658	46.360527991364805	2004	7154	350	3	48
295	2557500	1134500	6.886427119699658	46.360527991364805	2005	7154	350	3	49
295	2557500	1134500	6.886427119699658	46.360527991364805	2006	7154	350	3	45
295	2557500	1134500	6.886427119699658	46.360527991364805	2007	7154	350	3	45
295	2557500	1134500	6.886427119699658	46.360527991364805	2008	7154	350	3	48
295	2557500	1134500	6.886427119699658	46.360527991364805	2009	7154	350	3	46
295	2557500	1134500	6.886427119699658	46.360527991364805	2010	7154	350	3	47
295	2557500	1134500	6.886427119699658	46.360527991364805	2011	7154	350	3	43
295	2557500	1134500	6.886427119699658	46.360527991364805	2012	7154	350	3	45
295	2557500	1134500	6.886427119699658	46.360527991364805	2013	7154	350	3	46
295	2557500	1134500	6.886427119699658	46.360527991364805	2014	7154	350	3	44
295	2557500	1134500	6.886427119699658	46.360527991364805	2015	7154	350	3	42
295	2557500	1134500	6.886427119699658	46.360527991364805	2016	7154	350	3	49
295	2557500	1134500	6.886427119699658	46.360527991364805	2017	7154	350	3	40
295	2557500	1134500	6.886427119699658	46.360527991364805	2018	7154	350	3	48
295	2557500	1134500	6.886427119699658	46.360527991364805	2019	7154	350	3	50
295	2557500	1134500	6.886427119699658	46.360527991364805	2020	7154	350	3	51
295	2557500	1134500	6.886427119699658	46.360527991364805	2021	7154	350	3	44
295	2557500	1134500	6.886427119699658	46.360527991364805	2022	7154	350	3	51
295	2557500	1134500	6.886427119699658	46.360527991364805	2023	7154	350	3	45
295	2557500	1134500	6.886427119699658	46.360527991364805	2024	7154	350	3	50
296	2557500	1150500	6.884956465873876	46.504454324011505	1999	4785	750	3	41
296	2557500	1150500	6.884956465873876	46.504454324011505	2000	4785	750	3	41
296	2557500	1150500	6.884956465873876	46.504454324011505	2001	4785	750	3	39
296	2557500	1150500	6.884956465873876	46.504454324011505	2002	4785	750	3	37
296	2557500	1150500	6.884956465873876	46.504454324011505	2003	4785	750	3	37
296	2557500	1150500	6.884956465873876	46.504454324011505	2004	4785	750	3	36
296	2557500	1150500	6.884956465873876	46.504454324011505	2005	4785	750	3	38
296	2557500	1150500	6.884956465873876	46.504454324011505	2006	4785	750	3	45
296	2557500	1150500	6.884956465873876	46.504454324011505	2007	4785	750	3	45
296	2557500	1150500	6.884956465873876	46.504454324011505	2008	4785	750	3	43
296	2557500	1150500	6.884956465873876	46.504454324011505	2009	4785	750	3	40
296	2557500	1150500	6.884956465873876	46.504454324011505	2010	4785	750	3	44
296	2557500	1150500	6.884956465873876	46.504454324011505	2011	4785	750	3	35
296	2557500	1150500	6.884956465873876	46.504454324011505	2012	4785	750	3	43
296	2557500	1150500	6.884956465873876	46.504454324011505	2013	4785	750	3	40
296	2557500	1150500	6.884956465873876	46.504454324011505	2014	4785	750	3	39
296	2557500	1150500	6.884956465873876	46.504454324011505	2015	4785	750	3	35
296	2557500	1150500	6.884956465873876	46.504454324011505	2016	4785	750	3	44
296	2557500	1150500	6.884956465873876	46.504454324011505	2017	4785	750	3	42
296	2557500	1150500	6.884956465873876	46.504454324011505	2018	4785	750	3	38
296	2557500	1150500	6.884956465873876	46.504454324011505	2019	4785	750	3	44
296	2557500	1150500	6.884956465873876	46.504454324011505	2020	4785	750	3	37
296	2557500	1150500	6.884956465873876	46.504454324011505	2021	4785	750	3	38
296	2557500	1150500	6.884956465873876	46.504454324011505	2022	4785	750	3	36
296	2557500	1150500	6.884956465873876	46.504454324011505	2023	4785	750	3	38
296	2557500	1150500	6.884956465873876	46.504454324011505	2024	4785	750	3	39
297	2557500	1166500	6.883477994840005	46.6483798089823	1999	4684	750	3	40
297	2557500	1166500	6.883477994840005	46.6483798089823	2000	4684	750	3	37
297	2557500	1166500	6.883477994840005	46.6483798089823	2001	4684	750	3	35
297	2557500	1166500	6.883477994840005	46.6483798089823	2002	4684	750	3	38
297	2557500	1166500	6.883477994840005	46.6483798089823	2003	4684	750	3	37
297	2557500	1166500	6.883477994840005	46.6483798089823	2005	4684	750	3	38
297	2557500	1166500	6.883477994840005	46.6483798089823	2006	4684	750	3	35
297	2557500	1166500	6.883477994840005	46.6483798089823	2007	4684	750	3	44
297	2557500	1166500	6.883477994840005	46.6483798089823	2008	4684	750	3	42
297	2557500	1166500	6.883477994840005	46.6483798089823	2009	4684	750	3	35
297	2557500	1166500	6.883477994840005	46.6483798089823	2010	4684	750	3	34
297	2557500	1166500	6.883477994840005	46.6483798089823	2011	4684	750	3	39
297	2557500	1166500	6.883477994840005	46.6483798089823	2012	4684	750	3	37
297	2557500	1166500	6.883477994840005	46.6483798089823	2013	4684	750	3	36
297	2557500	1166500	6.883477994840005	46.6483798089823	2014	4684	750	3	38
297	2557500	1166500	6.883477994840005	46.6483798089823	2015	4684	750	3	35
297	2557500	1166500	6.883477994840005	46.6483798089823	2016	4684	750	3	38
297	2557500	1166500	6.883477994840005	46.6483798089823	2017	4684	750	3	30
297	2557500	1166500	6.883477994840005	46.6483798089823	2018	4684	750	3	32
297	2557500	1166500	6.883477994840005	46.6483798089823	2019	4684	750	3	41
297	2557500	1166500	6.883477994840005	46.6483798089823	2020	4684	750	3	39
297	2557500	1166500	6.883477994840005	46.6483798089823	2021	4684	750	3	33
297	2557500	1166500	6.883477994840005	46.6483798089823	2022	4684	750	3	34
297	2557500	1166500	6.883477994840005	46.6483798089823	2023	4684	750	3	37
297	2557500	1166500	6.883477994840005	46.6483798089823	2024	4684	750	3	35
298	2557500	1182500	6.881991634777731	46.79230354162167	1999	7179	550	3	44
298	2557500	1182500	6.881991634777731	46.79230354162167	2000	7179	550	3	47
298	2557500	1182500	6.881991634777731	46.79230354162167	2001	7179	550	3	53
298	2557500	1182500	6.881991634777731	46.79230354162167	2002	7179	550	3	47
298	2557500	1182500	6.881991634777731	46.79230354162167	2003	7179	550	3	52
298	2557500	1182500	6.881991634777731	46.79230354162167	2004	7179	550	3	51
298	2557500	1182500	6.881991634777731	46.79230354162167	2005	7179	550	3	52
298	2557500	1182500	6.881991634777731	46.79230354162167	2006	7179	550	3	50
298	2557500	1182500	6.881991634777731	46.79230354162167	2007	7179	550	3	49
298	2557500	1182500	6.881991634777731	46.79230354162167	2008	7179	550	3	48
298	2557500	1182500	6.881991634777731	46.79230354162167	2009	7179	550	3	48
298	2557500	1182500	6.881991634777731	46.79230354162167	2010	7179	550	3	48
298	2557500	1182500	6.881991634777731	46.79230354162167	2011	7179	550	3	52
298	2557500	1182500	6.881991634777731	46.79230354162167	2012	7179	550	3	42
298	2557500	1182500	6.881991634777731	46.79230354162167	2013	7179	550	3	42
298	2557500	1182500	6.881991634777731	46.79230354162167	2014	7179	550	3	46
298	2557500	1182500	6.881991634777731	46.79230354162167	2015	7179	550	3	38
298	2557500	1182500	6.881991634777731	46.79230354162167	2016	7179	550	3	45
298	2557500	1182500	6.881991634777731	46.79230354162167	2017	7179	550	3	38
298	2557500	1182500	6.881991634777731	46.79230354162167	2018	7179	550	3	41
298	2557500	1182500	6.881991634777731	46.79230354162167	2019	7179	550	3	41
298	2557500	1182500	6.881991634777731	46.79230354162167	2020	7179	550	3	43
298	2557500	1182500	6.881991634777731	46.79230354162167	2021	7179	550	3	45
298	2557500	1182500	6.881991634777731	46.79230354162167	2022	7179	550	3	42
298	2557500	1182500	6.881991634777731	46.79230354162167	2023	7179	550	3	40
298	2557500	1182500	6.881991634777731	46.79230354162167	2024	7179	550	3	39
299	2563500	1126500	6.96501411019263	46.28891830091753	1999	5326	350	3	34
299	2563500	1126500	6.96501411019263	46.28891830091753	2000	5326	350	3	32
299	2563500	1126500	6.96501411019263	46.28891830091753	2001	5326	350	3	37
299	2563500	1126500	6.96501411019263	46.28891830091753	2002	5326	350	3	39
299	2563500	1126500	6.96501411019263	46.28891830091753	2003	5326	350	3	39
299	2563500	1126500	6.96501411019263	46.28891830091753	2004	5326	350	3	40
299	2563500	1126500	6.96501411019263	46.28891830091753	2005	5326	350	3	37
299	2563500	1126500	6.96501411019263	46.28891830091753	2006	5326	350	3	33
299	2563500	1126500	6.96501411019263	46.28891830091753	2007	5326	350	3	33
299	2563500	1126500	6.96501411019263	46.28891830091753	2008	5326	350	3	37
299	2563500	1126500	6.96501411019263	46.28891830091753	2009	5326	350	3	34
299	2563500	1126500	6.96501411019263	46.28891830091753	2010	5326	350	3	33
299	2563500	1126500	6.96501411019263	46.28891830091753	2011	5326	350	3	33
299	2563500	1126500	6.96501411019263	46.28891830091753	2012	5326	350	3	40
299	2563500	1126500	6.96501411019263	46.28891830091753	2013	5326	350	3	36
299	2563500	1126500	6.96501411019263	46.28891830091753	2014	5326	350	3	39
299	2563500	1126500	6.96501411019263	46.28891830091753	2015	5326	350	3	38
299	2563500	1126500	6.96501411019263	46.28891830091753	2016	5326	350	3	34
299	2563500	1126500	6.96501411019263	46.28891830091753	2017	5326	350	3	36
299	2563500	1126500	6.96501411019263	46.28891830091753	2018	5326	350	3	36
299	2563500	1126500	6.96501411019263	46.28891830091753	2019	5326	350	3	44
299	2563500	1126500	6.96501411019263	46.28891830091753	2020	5326	350	3	42
299	2563500	1126500	6.96501411019263	46.28891830091753	2021	5326	350	3	47
299	2563500	1126500	6.96501411019263	46.28891830091753	2022	5326	350	3	47
299	2563500	1126500	6.96501411019263	46.28891830091753	2023	5326	350	3	44
299	2563500	1126500	6.96501411019263	46.28891830091753	2024	5326	350	3	38
300	2563500	1142500	6.963754044532293	46.432845649207614	1999	4670	1350	3	29
300	2563500	1142500	6.963754044532293	46.432845649207614	2000	4670	1350	3	33
300	2563500	1142500	6.963754044532293	46.432845649207614	2001	4670	1350	3	30
300	2563500	1142500	6.963754044532293	46.432845649207614	2002	4670	1350	3	33
300	2563500	1142500	6.963754044532293	46.432845649207614	2003	4670	1350	3	39
300	2563500	1142500	6.963754044532293	46.432845649207614	2004	4670	1350	3	34
300	2563500	1142500	6.963754044532293	46.432845649207614	2005	4670	1350	3	33
300	2563500	1142500	6.963754044532293	46.432845649207614	2006	4670	1350	3	33
300	2563500	1142500	6.963754044532293	46.432845649207614	2007	4670	1350	3	32
300	2563500	1142500	6.963754044532293	46.432845649207614	2008	4670	1350	3	32
300	2563500	1142500	6.963754044532293	46.432845649207614	2009	4670	1350	3	32
300	2563500	1142500	6.963754044532293	46.432845649207614	2010	4670	1350	3	35
300	2563500	1142500	6.963754044532293	46.432845649207614	2011	4670	1350	3	36
300	2563500	1142500	6.963754044532293	46.432845649207614	2012	4670	1350	3	39
300	2563500	1142500	6.963754044532293	46.432845649207614	2013	4670	1350	3	31
300	2563500	1142500	6.963754044532293	46.432845649207614	2014	4670	1350	3	34
300	2563500	1142500	6.963754044532293	46.432845649207614	2015	4670	1350	3	32
300	2563500	1142500	6.963754044532293	46.432845649207614	2016	4670	1350	3	36
300	2563500	1142500	6.963754044532293	46.432845649207614	2017	4670	1350	3	38
300	2563500	1142500	6.963754044532293	46.432845649207614	2018	4670	1350	3	35
300	2563500	1142500	6.963754044532293	46.432845649207614	2019	4670	1350	3	36
300	2563500	1142500	6.963754044532293	46.432845649207614	2020	4670	1350	3	40
300	2563500	1142500	6.963754044532293	46.432845649207614	2021	4670	1350	3	40
300	2563500	1142500	6.963754044532293	46.432845649207614	2022	4670	1350	3	37
300	2563500	1142500	6.963754044532293	46.432845649207614	2023	4670	1350	3	35
300	2563500	1142500	6.963754044532293	46.432845649207614	2024	4670	1350	3	38
301	2563500	1206500	6.958646305275792	47.008542092672286	1999	5849	550	3	39
301	2563500	1206500	6.958646305275792	47.008542092672286	2000	5849	550	3	43
301	2563500	1206500	6.958646305275792	47.008542092672286	2001	5849	550	3	35
301	2563500	1206500	6.958646305275792	47.008542092672286	2002	5849	550	3	38
301	2563500	1206500	6.958646305275792	47.008542092672286	2003	5849	550	3	32
301	2563500	1206500	6.958646305275792	47.008542092672286	2004	5849	550	3	38
301	2563500	1206500	6.958646305275792	47.008542092672286	2005	5849	550	3	41
301	2563500	1206500	6.958646305275792	47.008542092672286	2006	5849	550	3	37
301	2563500	1206500	6.958646305275792	47.008542092672286	2007	5849	550	3	39
301	2563500	1206500	6.958646305275792	47.008542092672286	2008	5849	550	3	39
301	2563500	1206500	6.958646305275792	47.008542092672286	2009	5849	550	3	31
301	2563500	1206500	6.958646305275792	47.008542092672286	2010	5849	550	3	45
301	2563500	1206500	6.958646305275792	47.008542092672286	2011	5849	550	3	46
301	2563500	1206500	6.958646305275792	47.008542092672286	2012	5849	550	3	48
301	2563500	1206500	6.958646305275792	47.008542092672286	2013	5849	550	3	46
301	2563500	1206500	6.958646305275792	47.008542092672286	2014	5849	550	3	46
301	2563500	1206500	6.958646305275792	47.008542092672286	2015	5849	550	3	51
301	2563500	1206500	6.958646305275792	47.008542092672286	2016	5849	550	3	37
301	2563500	1206500	6.958646305275792	47.008542092672286	2017	5849	550	3	47
301	2563500	1206500	6.958646305275792	47.008542092672286	2018	5849	550	3	50
301	2563500	1206500	6.958646305275792	47.008542092672286	2019	5849	550	3	47
301	2563500	1206500	6.958646305275792	47.008542092672286	2020	5849	550	3	50
301	2563500	1206500	6.958646305275792	47.008542092672286	2021	5849	550	3	51
301	2563500	1206500	6.958646305275792	47.008542092672286	2022	5849	550	3	47
301	2563500	1206500	6.958646305275792	47.008542092672286	2023	5849	550	3	46
301	2563500	1206500	6.958646305275792	47.008542092672286	2024	5849	550	3	49
302	2563500	1222500	6.957352189008484	47.15245844390193	1999	4226	1150	3	44
302	2563500	1222500	6.957352189008484	47.15245844390193	2000	4226	1150	3	38
302	2563500	1222500	6.957352189008484	47.15245844390193	2001	4226	1150	3	41
302	2563500	1222500	6.957352189008484	47.15245844390193	2002	4226	1150	3	31
302	2563500	1222500	6.957352189008484	47.15245844390193	2003	4226	1150	3	41
302	2563500	1222500	6.957352189008484	47.15245844390193	2004	4226	1150	3	27
302	2563500	1222500	6.957352189008484	47.15245844390193	2005	4226	1150	3	42
302	2563500	1222500	6.957352189008484	47.15245844390193	2006	4226	1150	3	37
302	2563500	1222500	6.957352189008484	47.15245844390193	2007	4226	1150	3	43
302	2563500	1222500	6.957352189008484	47.15245844390193	2008	4226	1150	3	36
302	2563500	1222500	6.957352189008484	47.15245844390193	2009	4226	1150	3	38
302	2563500	1222500	6.957352189008484	47.15245844390193	2010	4226	1150	3	40
302	2563500	1222500	6.957352189008484	47.15245844390193	2011	4226	1150	3	35
302	2563500	1222500	6.957352189008484	47.15245844390193	2012	4226	1150	3	44
302	2563500	1222500	6.957352189008484	47.15245844390193	2013	4226	1150	3	36
302	2563500	1222500	6.957352189008484	47.15245844390193	2014	4226	1150	3	45
302	2563500	1222500	6.957352189008484	47.15245844390193	2015	4226	1150	3	40
302	2563500	1222500	6.957352189008484	47.15245844390193	2016	4226	1150	3	43
302	2563500	1222500	6.957352189008484	47.15245844390193	2017	4226	1150	3	41
302	2563500	1222500	6.957352189008484	47.15245844390193	2018	4226	1150	3	36
302	2563500	1222500	6.957352189008484	47.15245844390193	2019	4226	1150	3	42
302	2563500	1222500	6.957352189008484	47.15245844390193	2020	4226	1150	3	41
302	2563500	1222500	6.957352189008484	47.15245844390193	2021	4226	1150	3	41
302	2563500	1222500	6.957352189008484	47.15245844390193	2022	4226	1150	3	42
302	2563500	1222500	6.957352189008484	47.15245844390193	2023	4226	1150	3	39
302	2563500	1222500	6.957352189008484	47.15245844390193	2024	4226	1150	3	44
303	2569500	1118500	7.043394209690346	46.21725428221246	1999	5936	1450	3	28
303	2569500	1118500	7.043394209690346	46.21725428221246	2000	5936	1450	3	28
303	2569500	1118500	7.043394209690346	46.21725428221246	2001	5936	1450	3	28
303	2569500	1118500	7.043394209690346	46.21725428221246	2002	5936	1450	3	26
303	2569500	1118500	7.043394209690346	46.21725428221246	2003	5936	1450	3	37
303	2569500	1118500	7.043394209690346	46.21725428221246	2004	5936	1450	3	36
303	2569500	1118500	7.043394209690346	46.21725428221246	2005	5936	1450	3	43
303	2569500	1118500	7.043394209690346	46.21725428221246	2006	5936	1450	3	39
303	2569500	1118500	7.043394209690346	46.21725428221246	2007	5936	1450	3	35
303	2569500	1118500	7.043394209690346	46.21725428221246	2008	5936	1450	3	36
303	2569500	1118500	7.043394209690346	46.21725428221246	2009	5936	1450	3	39
303	2569500	1118500	7.043394209690346	46.21725428221246	2010	5936	1450	3	36
303	2569500	1118500	7.043394209690346	46.21725428221246	2011	5936	1450	3	34
303	2569500	1118500	7.043394209690346	46.21725428221246	2012	5936	1450	3	36
303	2569500	1118500	7.043394209690346	46.21725428221246	2013	5936	1450	3	31
303	2569500	1118500	7.043394209690346	46.21725428221246	2014	5936	1450	3	39
303	2569500	1118500	7.043394209690346	46.21725428221246	2015	5936	1450	3	40
303	2569500	1118500	7.043394209690346	46.21725428221246	2016	5936	1450	3	37
303	2569500	1118500	7.043394209690346	46.21725428221246	2017	5936	1450	3	38
303	2569500	1118500	7.043394209690346	46.21725428221246	2018	5936	1450	3	41
303	2569500	1118500	7.043394209690346	46.21725428221246	2019	5936	1450	3	35
303	2569500	1118500	7.043394209690346	46.21725428221246	2020	5936	1450	3	39
303	2569500	1118500	7.043394209690346	46.21725428221246	2021	5936	1450	3	37
303	2569500	1118500	7.043394209690346	46.21725428221246	2022	5936	1450	3	32
303	2569500	1118500	7.043394209690346	46.21725428221246	2023	5936	1450	3	38
303	2569500	1118500	7.043394209690346	46.21725428221246	2024	5936	1450	3	37
304	2569500	1166500	7.04022573982523	46.64903755288446	1999	4550	950	3	35
304	2569500	1166500	7.04022573982523	46.64903755288446	2000	4550	950	3	30
304	2569500	1166500	7.04022573982523	46.64903755288446	2001	4550	950	3	40
304	2569500	1166500	7.04022573982523	46.64903755288446	2002	4550	950	3	29
304	2569500	1166500	7.04022573982523	46.64903755288446	2003	4550	950	3	32
304	2569500	1166500	7.04022573982523	46.64903755288446	2004	4550	950	3	25
304	2569500	1166500	7.04022573982523	46.64903755288446	2005	4550	950	3	35
304	2569500	1166500	7.04022573982523	46.64903755288446	2006	4550	950	3	31
304	2569500	1166500	7.04022573982523	46.64903755288446	2007	4550	950	3	37
304	2569500	1166500	7.04022573982523	46.64903755288446	2008	4550	950	3	36
304	2569500	1166500	7.04022573982523	46.64903755288446	2009	4550	950	3	33
304	2569500	1166500	7.04022573982523	46.64903755288446	2010	4550	950	3	36
304	2569500	1166500	7.04022573982523	46.64903755288446	2011	4550	950	3	36
304	2569500	1166500	7.04022573982523	46.64903755288446	2012	4550	950	3	31
304	2569500	1166500	7.04022573982523	46.64903755288446	2013	4550	950	3	39
304	2569500	1166500	7.04022573982523	46.64903755288446	2014	4550	950	3	40
304	2569500	1166500	7.04022573982523	46.64903755288446	2015	4550	950	3	36
304	2569500	1166500	7.04022573982523	46.64903755288446	2016	4550	950	3	29
304	2569500	1166500	7.04022573982523	46.64903755288446	2017	4550	950	3	26
304	2569500	1166500	7.04022573982523	46.64903755288446	2018	4550	950	3	32
304	2569500	1166500	7.04022573982523	46.64903755288446	2019	4550	950	3	32
304	2569500	1166500	7.04022573982523	46.64903755288446	2020	4550	950	3	33
304	2569500	1166500	7.04022573982523	46.64903755288446	2021	4550	950	3	30
304	2569500	1166500	7.04022573982523	46.64903755288446	2022	4550	950	3	30
304	2569500	1166500	7.04022573982523	46.64903755288446	2023	4550	950	3	29
304	2569500	1166500	7.04022573982523	46.64903755288446	2024	4550	950	3	31
305	2569500	1182500	7.039158317110425	46.79296302974248	1999	4826	650	3	45
305	2569500	1182500	7.039158317110425	46.79296302974248	2000	4826	650	3	43
305	2569500	1182500	7.039158317110425	46.79296302974248	2001	4826	650	3	45
305	2569500	1182500	7.039158317110425	46.79296302974248	2002	4826	650	3	38
305	2569500	1182500	7.039158317110425	46.79296302974248	2003	4826	650	3	46
305	2569500	1182500	7.039158317110425	46.79296302974248	2004	4826	650	3	50
305	2569500	1182500	7.039158317110425	46.79296302974248	2005	4826	650	3	46
305	2569500	1182500	7.039158317110425	46.79296302974248	2006	4826	650	3	43
305	2569500	1182500	7.039158317110425	46.79296302974248	2007	4826	650	3	38
305	2569500	1182500	7.039158317110425	46.79296302974248	2008	4826	650	3	39
305	2569500	1182500	7.039158317110425	46.79296302974248	2009	4826	650	3	38
305	2569500	1182500	7.039158317110425	46.79296302974248	2010	4826	650	3	42
305	2569500	1182500	7.039158317110425	46.79296302974248	2011	4826	650	3	42
305	2569500	1182500	7.039158317110425	46.79296302974248	2012	4826	650	3	44
305	2569500	1182500	7.039158317110425	46.79296302974248	2013	4826	650	3	44
305	2569500	1182500	7.039158317110425	46.79296302974248	2015	4826	650	3	40
305	2569500	1182500	7.039158317110425	46.79296302974248	2016	4826	650	3	38
305	2569500	1182500	7.039158317110425	46.79296302974248	2017	4826	650	3	35
305	2569500	1182500	7.039158317110425	46.79296302974248	2018	4826	650	3	39
305	2569500	1182500	7.039158317110425	46.79296302974248	2019	4826	650	3	31
305	2569500	1182500	7.039158317110425	46.79296302974248	2020	4826	650	3	37
305	2569500	1182500	7.039158317110425	46.79296302974248	2021	4826	650	3	41
305	2569500	1182500	7.039158317110425	46.79296302974248	2022	4826	650	3	39
305	2569500	1182500	7.039158317110425	46.79296302974248	2023	4826	650	3	38
305	2569500	1182500	7.039158317110425	46.79296302974248	2024	4826	650	3	37
306	2569500	1198500	7.038085174837058	46.93688585909843	1999	4920	550	3	42
306	2569500	1198500	7.038085174837058	46.93688585909843	2000	4920	550	3	40
306	2569500	1198500	7.038085174837058	46.93688585909843	2001	4920	550	3	38
306	2569500	1198500	7.038085174837058	46.93688585909843	2002	4920	550	3	31
306	2569500	1198500	7.038085174837058	46.93688585909843	2003	4920	550	3	38
306	2569500	1198500	7.038085174837058	46.93688585909843	2004	4920	550	3	37
306	2569500	1198500	7.038085174837058	46.93688585909843	2005	4920	550	3	34
306	2569500	1198500	7.038085174837058	46.93688585909843	2006	4920	550	3	40
306	2569500	1198500	7.038085174837058	46.93688585909843	2007	4920	550	3	48
306	2569500	1198500	7.038085174837058	46.93688585909843	2008	4920	550	3	46
306	2569500	1198500	7.038085174837058	46.93688585909843	2009	4920	550	3	41
306	2569500	1198500	7.038085174837058	46.93688585909843	2010	4920	550	3	48
306	2569500	1198500	7.038085174837058	46.93688585909843	2011	4920	550	3	48
306	2569500	1198500	7.038085174837058	46.93688585909843	2012	4920	550	3	45
306	2569500	1198500	7.038085174837058	46.93688585909843	2013	4920	550	3	51
306	2569500	1198500	7.038085174837058	46.93688585909843	2014	4920	550	3	44
306	2569500	1198500	7.038085174837058	46.93688585909843	2015	4920	550	3	48
306	2569500	1198500	7.038085174837058	46.93688585909843	2016	4920	550	3	44
306	2569500	1198500	7.038085174837058	46.93688585909843	2017	4920	550	3	49
306	2569500	1198500	7.038085174837058	46.93688585909843	2018	4920	550	3	50
306	2569500	1198500	7.038085174837058	46.93688585909843	2019	4920	550	3	50
306	2569500	1198500	7.038085174837058	46.93688585909843	2020	4920	550	3	47
306	2569500	1198500	7.038085174837058	46.93688585909843	2021	4920	550	3	49
306	2569500	1198500	7.038085174837058	46.93688585909843	2022	4920	550	3	48
306	2569500	1198500	7.038085174837058	46.93688585909843	2023	4920	550	3	47
306	2569500	1198500	7.038085174837058	46.93688585909843	2024	4920	550	3	48
307	2569500	1246500	7.034830898932902	47.368629420859705	1999	6049	850	3	41
307	2569500	1246500	7.034830898932902	47.368629420859705	2000	6049	850	3	48
307	2569500	1246500	7.034830898932902	47.368629420859705	2001	6049	850	3	47
307	2569500	1246500	7.034830898932902	47.368629420859705	2002	6049	850	3	47
307	2569500	1246500	7.034830898932902	47.368629420859705	2003	6049	850	3	44
307	2569500	1246500	7.034830898932902	47.368629420859705	2004	6049	850	3	48
307	2569500	1246500	7.034830898932902	47.368629420859705	2005	6049	850	3	44
307	2569500	1246500	7.034830898932902	47.368629420859705	2006	6049	850	3	29
307	2569500	1246500	7.034830898932902	47.368629420859705	2007	6049	850	3	40
307	2569500	1246500	7.034830898932902	47.368629420859705	2008	6049	850	3	42
307	2569500	1246500	7.034830898932902	47.368629420859705	2009	6049	850	3	41
307	2569500	1246500	7.034830898932902	47.368629420859705	2010	6049	850	3	35
307	2569500	1246500	7.034830898932902	47.368629420859705	2011	6049	850	3	38
307	2569500	1246500	7.034830898932902	47.368629420859705	2012	6049	850	3	46
307	2569500	1246500	7.034830898932902	47.368629420859705	2013	6049	850	3	47
307	2569500	1246500	7.034830898932902	47.368629420859705	2014	6049	850	3	48
307	2569500	1246500	7.034830898932902	47.368629420859705	2015	6049	850	3	45
307	2569500	1246500	7.034830898932902	47.368629420859705	2016	6049	850	3	38
307	2569500	1246500	7.034830898932902	47.368629420859705	2017	6049	850	3	47
307	2569500	1246500	7.034830898932902	47.368629420859705	2018	6049	850	3	39
307	2569500	1246500	7.034830898932902	47.368629420859705	2019	6049	850	3	44
307	2569500	1246500	7.034830898932902	47.368629420859705	2020	6049	850	3	40
307	2569500	1246500	7.034830898932902	47.368629420859705	2021	6049	850	3	41
307	2569500	1246500	7.034830898932902	47.368629420859705	2022	6049	850	3	43
307	2569500	1246500	7.034830898932902	47.368629420859705	2023	6049	850	3	44
307	2569500	1246500	7.034830898932902	47.368629420859705	2024	6049	850	3	45
308	2575500	1094500	7.122405835758299	46.001609421932116	1999	6277	1250	3	33
308	2575500	1094500	7.122405835758299	46.001609421932116	2000	6277	1250	3	41
308	2575500	1094500	7.122405835758299	46.001609421932116	2001	6277	1250	3	35
308	2575500	1094500	7.122405835758299	46.001609421932116	2002	6277	1250	3	43
308	2575500	1094500	7.122405835758299	46.001609421932116	2003	6277	1250	3	39
308	2575500	1094500	7.122405835758299	46.001609421932116	2004	6277	1250	3	42
308	2575500	1094500	7.122405835758299	46.001609421932116	2005	6277	1250	3	41
308	2575500	1094500	7.122405835758299	46.001609421932116	2006	6277	1250	3	40
308	2575500	1094500	7.122405835758299	46.001609421932116	2007	6277	1250	3	38
308	2575500	1094500	7.122405835758299	46.001609421932116	2008	6277	1250	3	41
308	2575500	1094500	7.122405835758299	46.001609421932116	2009	6277	1250	3	41
308	2575500	1094500	7.122405835758299	46.001609421932116	2010	6277	1250	3	42
308	2575500	1094500	7.122405835758299	46.001609421932116	2011	6277	1250	3	38
308	2575500	1094500	7.122405835758299	46.001609421932116	2012	6277	1250	3	40
308	2575500	1094500	7.122405835758299	46.001609421932116	2013	6277	1250	3	41
308	2575500	1094500	7.122405835758299	46.001609421932116	2014	6277	1250	3	34
308	2575500	1094500	7.122405835758299	46.001609421932116	2015	6277	1250	3	41
308	2575500	1094500	7.122405835758299	46.001609421932116	2016	6277	1250	3	43
308	2575500	1094500	7.122405835758299	46.001609421932116	2017	6277	1250	3	43
308	2575500	1094500	7.122405835758299	46.001609421932116	2018	6277	1250	3	35
308	2575500	1094500	7.122405835758299	46.001609421932116	2019	6277	1250	3	38
308	2575500	1094500	7.122405835758299	46.001609421932116	2020	6277	1250	3	42
308	2575500	1094500	7.122405835758299	46.001609421932116	2021	6277	1250	3	47
308	2575500	1094500	7.122405835758299	46.001609421932116	2022	6277	1250	3	49
308	2575500	1094500	7.122405835758299	46.001609421932116	2023	6277	1250	3	44
308	2575500	1094500	7.122405835758299	46.001609421932116	2024	6277	1250	3	40
309	2575500	1110500	7.121568073627783	46.1455362608817	1999	7332	450	3	31
309	2575500	1110500	7.121568073627783	46.1455362608817	2000	7332	450	3	31
309	2575500	1110500	7.121568073627783	46.1455362608817	2003	7332	450	3	32
309	2575500	1110500	7.121568073627783	46.1455362608817	2004	7332	450	3	29
309	2575500	1110500	7.121568073627783	46.1455362608817	2005	7332	450	3	38
309	2575500	1110500	7.121568073627783	46.1455362608817	2006	7332	450	3	38
309	2575500	1110500	7.121568073627783	46.1455362608817	2007	7332	450	3	29
309	2575500	1110500	7.121568073627783	46.1455362608817	2008	7332	450	3	40
309	2575500	1110500	7.121568073627783	46.1455362608817	2009	7332	450	3	34
309	2575500	1110500	7.121568073627783	46.1455362608817	2010	7332	450	3	39
309	2575500	1110500	7.121568073627783	46.1455362608817	2011	7332	450	3	39
309	2575500	1110500	7.121568073627783	46.1455362608817	2012	7332	450	3	29
309	2575500	1110500	7.121568073627783	46.1455362608817	2013	7332	450	3	37
309	2575500	1110500	7.121568073627783	46.1455362608817	2014	7332	450	3	41
309	2575500	1110500	7.121568073627783	46.1455362608817	2015	7332	450	3	33
309	2575500	1110500	7.121568073627783	46.1455362608817	2016	7332	450	3	35
309	2575500	1110500	7.121568073627783	46.1455362608817	2017	7332	450	3	36
309	2575500	1110500	7.121568073627783	46.1455362608817	2018	7332	450	3	33
309	2575500	1110500	7.121568073627783	46.1455362608817	2019	7332	450	3	42
309	2575500	1110500	7.121568073627783	46.1455362608817	2020	7332	450	3	33
309	2575500	1110500	7.121568073627783	46.1455362608817	2021	7332	450	3	32
309	2575500	1110500	7.121568073627783	46.1455362608817	2022	7332	450	3	34
309	2575500	1110500	7.121568073627783	46.1455362608817	2023	7332	450	3	31
309	2575500	1110500	7.121568073627783	46.1455362608817	2024	7332	450	3	34
310	2575500	1142500	7.119879269138724	46.43339331429654	1999	4771	1250	3	35
310	2575500	1142500	7.119879269138724	46.43339331429654	2000	4771	1250	3	36
310	2575500	1142500	7.119879269138724	46.43339331429654	2001	4771	1250	3	38
310	2575500	1142500	7.119879269138724	46.43339331429654	2002	4771	1250	3	31
310	2575500	1142500	7.119879269138724	46.43339331429654	2003	4771	1250	3	38
310	2575500	1142500	7.119879269138724	46.43339331429654	2004	4771	1250	3	38
310	2575500	1142500	7.119879269138724	46.43339331429654	2005	4771	1250	3	43
310	2575500	1142500	7.119879269138724	46.43339331429654	2006	4771	1250	3	38
310	2575500	1142500	7.119879269138724	46.43339331429654	2007	4771	1250	3	39
310	2575500	1142500	7.119879269138724	46.43339331429654	2008	4771	1250	3	36
310	2575500	1142500	7.119879269138724	46.43339331429654	2009	4771	1250	3	40
310	2575500	1142500	7.119879269138724	46.43339331429654	2010	4771	1250	3	41
310	2575500	1142500	7.119879269138724	46.43339331429654	2011	4771	1250	3	43
310	2575500	1142500	7.119879269138724	46.43339331429654	2012	4771	1250	3	47
310	2575500	1142500	7.119879269138724	46.43339331429654	2013	4771	1250	3	27
310	2575500	1142500	7.119879269138724	46.43339331429654	2014	4771	1250	3	35
310	2575500	1142500	7.119879269138724	46.43339331429654	2015	4771	1250	3	38
310	2575500	1142500	7.119879269138724	46.43339331429654	2016	4771	1250	3	42
310	2575500	1142500	7.119879269138724	46.43339331429654	2017	4771	1250	3	41
310	2575500	1142500	7.119879269138724	46.43339331429654	2018	4771	1250	3	39
310	2575500	1142500	7.119879269138724	46.43339331429654	2019	4771	1250	3	40
310	2575500	1142500	7.119879269138724	46.43339331429654	2020	4771	1250	3	46
310	2575500	1142500	7.119879269138724	46.43339331429654	2021	4771	1250	3	47
310	2575500	1142500	7.119879269138724	46.43339331429654	2022	4771	1250	3	43
310	2575500	1142500	7.119879269138724	46.43339331429654	2023	4771	1250	3	43
310	2575500	1142500	7.119879269138724	46.43339331429654	2024	4771	1250	3	42
311	2677500	1126500	8.444253919321476	46.28545100070984	1999	5100	1950	3	27
311	2677500	1126500	8.444253919321476	46.28545100070984	2000	5100	1950	3	28
311	2677500	1126500	8.444253919321476	46.28545100070984	2001	5100	1950	3	28
311	2677500	1126500	8.444253919321476	46.28545100070984	2002	5100	1950	3	30
311	2677500	1126500	8.444253919321476	46.28545100070984	2003	5100	1950	3	26
311	2677500	1126500	8.444253919321476	46.28545100070984	2004	5100	1950	3	25
311	2677500	1126500	8.444253919321476	46.28545100070984	2005	5100	1950	3	29
311	2677500	1126500	8.444253919321476	46.28545100070984	2006	5100	1950	3	31
311	2677500	1126500	8.444253919321476	46.28545100070984	2007	5100	1950	3	28
311	2677500	1126500	8.444253919321476	46.28545100070984	2008	5100	1950	3	28
311	2677500	1126500	8.444253919321476	46.28545100070984	2009	5100	1950	3	29
311	2677500	1126500	8.444253919321476	46.28545100070984	2010	5100	1950	3	30
311	2677500	1126500	8.444253919321476	46.28545100070984	2011	5100	1950	3	29
311	2677500	1126500	8.444253919321476	46.28545100070984	2012	5100	1950	3	29
311	2677500	1126500	8.444253919321476	46.28545100070984	2013	5100	1950	3	21
311	2677500	1126500	8.444253919321476	46.28545100070984	2014	5100	1950	3	27
311	2677500	1126500	8.444253919321476	46.28545100070984	2015	5100	1950	3	36
311	2677500	1126500	8.444253919321476	46.28545100070984	2016	5100	1950	3	28
311	2677500	1126500	8.444253919321476	46.28545100070984	2017	5100	1950	3	28
311	2677500	1126500	8.444253919321476	46.28545100070984	2018	5100	1950	3	25
311	2677500	1126500	8.444253919321476	46.28545100070984	2019	5100	1950	3	26
311	2677500	1126500	8.444253919321476	46.28545100070984	2020	5100	1950	3	27
311	2677500	1126500	8.444253919321476	46.28545100070984	2021	5100	1950	3	29
311	2677500	1126500	8.444253919321476	46.28545100070984	2022	5100	1950	3	32
311	2677500	1126500	8.444253919321476	46.28545100070984	2023	5100	1950	3	31
311	2677500	1126500	8.444253919321476	46.28545100070984	2024	5100	1950	3	28
312	2677500	1182500	8.45365185852339	46.78916101546228	1999	3814	1550	2	18
312	2677500	1182500	8.45365185852339	46.78916101546228	2000	3814	1550	2	22
312	2677500	1182500	8.45365185852339	46.78916101546228	2001	3814	1550	2	17
312	2677500	1182500	8.45365185852339	46.78916101546228	2002	3814	1550	2	20
312	2677500	1182500	8.45365185852339	46.78916101546228	2003	3814	1550	2	23
312	2677500	1182500	8.45365185852339	46.78916101546228	2004	3814	1550	2	21
312	2677500	1182500	8.45365185852339	46.78916101546228	2005	3814	1550	2	22
312	2677500	1182500	8.45365185852339	46.78916101546228	2006	3814	1550	2	21
312	2677500	1182500	8.45365185852339	46.78916101546228	2007	3814	1550	2	20
312	2677500	1182500	8.45365185852339	46.78916101546228	2008	3814	1550	2	23
312	2677500	1182500	8.45365185852339	46.78916101546228	2009	3814	1550	2	22
312	2677500	1182500	8.45365185852339	46.78916101546228	2010	3814	1550	2	24
312	2677500	1182500	8.45365185852339	46.78916101546228	2011	3814	1550	2	25
312	2677500	1182500	8.45365185852339	46.78916101546228	2012	3814	1550	2	21
312	2677500	1182500	8.45365185852339	46.78916101546228	2013	3814	1550	2	17
312	2677500	1182500	8.45365185852339	46.78916101546228	2014	3814	1550	2	25
312	2677500	1182500	8.45365185852339	46.78916101546228	2015	3814	1550	2	23
312	2677500	1182500	8.45365185852339	46.78916101546228	2016	3814	1550	2	20
312	2677500	1182500	8.45365185852339	46.78916101546228	2017	3814	1550	2	26
312	2677500	1182500	8.45365185852339	46.78916101546228	2018	3814	1550	2	26
312	2677500	1182500	8.45365185852339	46.78916101546228	2019	3814	1550	2	18
312	2677500	1182500	8.45365185852339	46.78916101546228	2020	3814	1550	2	24
312	2677500	1182500	8.45365185852339	46.78916101546228	2021	3814	1550	2	26
312	2677500	1182500	8.45365185852339	46.78916101546228	2022	3814	1550	2	24
312	2677500	1182500	8.45365185852339	46.78916101546228	2023	3814	1550	2	29
312	2677500	1182500	8.45365185852339	46.78916101546228	2024	3814	1550	2	19
313	2677500	1214500	8.459101275527624	47.076982942008605	1999	6919	650	3	43
313	2677500	1214500	8.459101275527624	47.076982942008605	2000	6919	650	3	45
313	2677500	1214500	8.459101275527624	47.076982942008605	2001	6919	650	3	44
313	2677500	1214500	8.459101275527624	47.076982942008605	2002	6919	650	3	45
313	2677500	1214500	8.459101275527624	47.076982942008605	2003	6919	650	3	48
313	2677500	1214500	8.459101275527624	47.076982942008605	2004	6919	650	3	49
313	2677500	1214500	8.459101275527624	47.076982942008605	2005	6919	650	3	48
313	2677500	1214500	8.459101275527624	47.076982942008605	2006	6919	650	3	49
313	2677500	1214500	8.459101275527624	47.076982942008605	2007	6919	650	3	46
313	2677500	1214500	8.459101275527624	47.076982942008605	2008	6919	650	3	45
313	2677500	1214500	8.459101275527624	47.076982942008605	2009	6919	650	3	46
313	2677500	1214500	8.459101275527624	47.076982942008605	2010	6919	650	3	42
313	2677500	1214500	8.459101275527624	47.076982942008605	2011	6919	650	3	43
313	2677500	1214500	8.459101275527624	47.076982942008605	2012	6919	650	3	43
313	2677500	1214500	8.459101275527624	47.076982942008605	2013	6919	650	3	50
313	2677500	1214500	8.459101275527624	47.076982942008605	2014	6919	650	3	41
313	2677500	1214500	8.459101275527624	47.076982942008605	2015	6919	650	3	44
313	2677500	1214500	8.459101275527624	47.076982942008605	2016	6919	650	3	44
313	2677500	1214500	8.459101275527624	47.076982942008605	2017	6919	650	3	43
313	2677500	1214500	8.459101275527624	47.076982942008605	2018	6919	650	3	42
313	2677500	1214500	8.459101275527624	47.076982942008605	2019	6919	650	3	44
313	2677500	1214500	8.459101275527624	47.076982942008605	2020	6919	650	3	43
313	2677500	1214500	8.459101275527624	47.076982942008605	2021	6919	650	3	44
313	2677500	1214500	8.459101275527624	47.076982942008605	2022	6919	650	3	42
313	2677500	1214500	8.459101275527624	47.076982942008605	2023	6919	650	3	46
313	2677500	1214500	8.459101275527624	47.076982942008605	2024	6919	650	3	49
314	2677500	1230500	8.461848008359798	47.220887591871936	1999	6461	450	3	45
314	2677500	1230500	8.461848008359798	47.220887591871936	2000	6461	450	3	43
314	2677500	1230500	8.461848008359798	47.220887591871936	2001	6461	450	3	49
314	2677500	1230500	8.461848008359798	47.220887591871936	2002	6461	450	3	48
314	2677500	1230500	8.461848008359798	47.220887591871936	2003	6461	450	3	46
314	2677500	1230500	8.461848008359798	47.220887591871936	2004	6461	450	3	45
314	2677500	1230500	8.461848008359798	47.220887591871936	2005	6461	450	3	42
314	2677500	1230500	8.461848008359798	47.220887591871936	2006	6461	450	3	43
314	2677500	1230500	8.461848008359798	47.220887591871936	2007	6461	450	3	40
314	2677500	1230500	8.461848008359798	47.220887591871936	2008	6461	450	3	43
314	2677500	1230500	8.461848008359798	47.220887591871936	2009	6461	450	3	43
314	2677500	1230500	8.461848008359798	47.220887591871936	2010	6461	450	3	43
314	2677500	1230500	8.461848008359798	47.220887591871936	2011	6461	450	3	45
314	2677500	1230500	8.461848008359798	47.220887591871936	2012	6461	450	3	40
314	2677500	1230500	8.461848008359798	47.220887591871936	2013	6461	450	3	42
314	2677500	1230500	8.461848008359798	47.220887591871936	2014	6461	450	3	43
314	2677500	1230500	8.461848008359798	47.220887591871936	2015	6461	450	3	41
314	2677500	1230500	8.461848008359798	47.220887591871936	2016	6461	450	3	43
314	2677500	1230500	8.461848008359798	47.220887591871936	2017	6461	450	3	37
314	2677500	1230500	8.461848008359798	47.220887591871936	2018	6461	450	3	37
314	2677500	1230500	8.461848008359798	47.220887591871936	2019	6461	450	3	34
314	2677500	1230500	8.461848008359798	47.220887591871936	2020	6461	450	3	44
314	2677500	1230500	8.461848008359798	47.220887591871936	2021	6461	450	3	33
314	2677500	1230500	8.461848008359798	47.220887591871936	2022	6461	450	3	44
314	2677500	1230500	8.461848008359798	47.220887591871936	2023	6461	450	3	46
314	2677500	1230500	8.461848008359798	47.220887591871936	2024	6461	450	3	51
315	2677500	1262500	8.467386207085365	47.50867974329329	1999	6440	450	3	26
315	2677500	1262500	8.467386207085365	47.50867974329329	2000	6440	450	3	28
315	2677500	1262500	8.467386207085365	47.50867974329329	2001	6440	450	3	32
315	2677500	1262500	8.467386207085365	47.50867974329329	2002	6440	450	3	27
315	2677500	1262500	8.467386207085365	47.50867974329329	2003	6440	450	3	29
315	2677500	1262500	8.467386207085365	47.50867974329329	2004	6440	450	3	27
315	2677500	1262500	8.467386207085365	47.50867974329329	2005	6440	450	3	28
315	2677500	1262500	8.467386207085365	47.50867974329329	2006	6440	450	3	27
315	2677500	1262500	8.467386207085365	47.50867974329329	2007	6440	450	3	27
315	2677500	1262500	8.467386207085365	47.50867974329329	2008	6440	450	3	26
315	2677500	1262500	8.467386207085365	47.50867974329329	2009	6440	450	3	27
315	2677500	1262500	8.467386207085365	47.50867974329329	2010	6440	450	3	34
315	2677500	1262500	8.467386207085365	47.50867974329329	2011	6440	450	3	29
315	2677500	1262500	8.467386207085365	47.50867974329329	2012	6440	450	3	25
315	2677500	1262500	8.467386207085365	47.50867974329329	2013	6440	450	3	29
315	2677500	1262500	8.467386207085365	47.50867974329329	2014	6440	450	3	25
315	2677500	1262500	8.467386207085365	47.50867974329329	2015	6440	450	3	29
315	2677500	1262500	8.467386207085365	47.50867974329329	2016	6440	450	3	27
315	2677500	1262500	8.467386207085365	47.50867974329329	2017	6440	450	3	25
315	2677500	1262500	8.467386207085365	47.50867974329329	2018	6440	450	3	29
315	2677500	1262500	8.467386207085365	47.50867974329329	2019	6440	450	3	25
315	2677500	1262500	8.467386207085365	47.50867974329329	2020	6440	450	3	25
315	2677500	1262500	8.467386207085365	47.50867974329329	2021	6440	450	3	28
315	2677500	1262500	8.467386207085365	47.50867974329329	2022	6440	450	3	26
315	2677500	1262500	8.467386207085365	47.50867974329329	2023	6440	450	3	32
315	2677500	1262500	8.467386207085365	47.50867974329329	2024	6440	450	3	34
316	2677500	1278500	8.470177951774632	47.65256543705382	1999	6289	450	3	29
316	2677500	1278500	8.470177951774632	47.65256543705382	2000	6289	450	3	29
316	2677500	1278500	8.470177951774632	47.65256543705382	2001	6289	450	3	34
316	2677500	1278500	8.470177951774632	47.65256543705382	2002	6289	450	3	41
316	2677500	1278500	8.470177951774632	47.65256543705382	2003	6289	450	3	40
316	2677500	1278500	8.470177951774632	47.65256543705382	2004	6289	450	3	40
316	2677500	1278500	8.470177951774632	47.65256543705382	2005	6289	450	3	38
316	2677500	1278500	8.470177951774632	47.65256543705382	2006	6289	450	3	38
316	2677500	1278500	8.470177951774632	47.65256543705382	2007	6289	450	3	34
316	2677500	1278500	8.470177951774632	47.65256543705382	2008	6289	450	3	29
316	2677500	1278500	8.470177951774632	47.65256543705382	2009	6289	450	3	34
316	2677500	1278500	8.470177951774632	47.65256543705382	2010	6289	450	3	40
316	2677500	1278500	8.470177951774632	47.65256543705382	2011	6289	450	3	35
316	2677500	1278500	8.470177951774632	47.65256543705382	2012	6289	450	3	37
316	2677500	1278500	8.470177951774632	47.65256543705382	2013	6289	450	3	38
316	2677500	1278500	8.470177951774632	47.65256543705382	2014	6289	450	3	32
316	2677500	1278500	8.470177951774632	47.65256543705382	2015	6289	450	3	35
316	2677500	1278500	8.470177951774632	47.65256543705382	2016	6289	450	3	42
316	2677500	1278500	8.470177951774632	47.65256543705382	2017	6289	450	3	35
316	2677500	1278500	8.470177951774632	47.65256543705382	2018	6289	450	3	37
316	2677500	1278500	8.470177951774632	47.65256543705382	2019	6289	450	3	39
316	2677500	1278500	8.470177951774632	47.65256543705382	2020	6289	450	3	39
316	2677500	1278500	8.470177951774632	47.65256543705382	2021	6289	450	3	38
316	2677500	1278500	8.470177951774632	47.65256543705382	2022	6289	450	3	35
316	2677500	1278500	8.470177951774632	47.65256543705382	2023	6289	450	3	36
316	2677500	1278500	8.470177951774632	47.65256543705382	2024	6289	450	3	37
317	2678500	1196500	8.469154988139875	46.91496750004664	1999	3969	1850	2	12
317	2678500	1196500	8.469154988139875	46.91496750004664	2000	3969	1850	2	18
317	2678500	1196500	8.469154988139875	46.91496750004664	2001	3969	1850	2	13
317	2678500	1196500	8.469154988139875	46.91496750004664	2002	3969	1850	2	18
317	2678500	1196500	8.469154988139875	46.91496750004664	2003	3969	1850	2	12
317	2678500	1196500	8.469154988139875	46.91496750004664	2004	3969	1850	2	15
317	2678500	1196500	8.469154988139875	46.91496750004664	2005	3969	1850	2	14
317	2678500	1196500	8.469154988139875	46.91496750004664	2006	3969	1850	2	18
317	2678500	1196500	8.469154988139875	46.91496750004664	2007	3969	1850	2	14
317	2678500	1196500	8.469154988139875	46.91496750004664	2008	3969	1850	2	16
317	2678500	1196500	8.469154988139875	46.91496750004664	2009	3969	1850	2	13
317	2678500	1196500	8.469154988139875	46.91496750004664	2010	3969	1850	2	16
317	2678500	1196500	8.469154988139875	46.91496750004664	2011	3969	1850	2	16
317	2678500	1196500	8.469154988139875	46.91496750004664	2012	3969	1850	2	18
317	2678500	1196500	8.469154988139875	46.91496750004664	2013	3969	1850	2	16
317	2678500	1196500	8.469154988139875	46.91496750004664	2014	3969	1850	2	15
317	2678500	1196500	8.469154988139875	46.91496750004664	2015	3969	1850	2	18
317	2678500	1196500	8.469154988139875	46.91496750004664	2016	3969	1850	2	12
317	2678500	1196500	8.469154988139875	46.91496750004664	2017	3969	1850	2	16
317	2678500	1196500	8.469154988139875	46.91496750004664	2018	3969	1850	2	16
317	2678500	1196500	8.469154988139875	46.91496750004664	2019	3969	1850	2	15
317	2678500	1196500	8.469154988139875	46.91496750004664	2020	3969	1850	2	18
317	2678500	1196500	8.469154988139875	46.91496750004664	2021	3969	1850	2	16
317	2678500	1196500	8.469154988139875	46.91496750004664	2022	3969	1850	2	15
317	2678500	1196500	8.469154988139875	46.91496750004664	2023	3969	1850	2	17
317	2678500	1196500	8.469154988139875	46.91496750004664	2024	3969	1850	2	23
318	2680500	1126500	8.483176271098412	46.28509847781268	1999	7336	1450	3	37
318	2680500	1126500	8.483176271098412	46.28509847781268	2000	7336	1450	3	42
318	2680500	1126500	8.483176271098412	46.28509847781268	2001	7336	1450	3	37
318	2680500	1126500	8.483176271098412	46.28509847781268	2002	7336	1450	3	45
318	2680500	1126500	8.483176271098412	46.28509847781268	2003	7336	1450	3	36
318	2680500	1126500	8.483176271098412	46.28509847781268	2004	7336	1450	3	40
318	2680500	1126500	8.483176271098412	46.28509847781268	2005	7336	1450	3	43
318	2680500	1126500	8.483176271098412	46.28509847781268	2006	7336	1450	3	44
318	2680500	1126500	8.483176271098412	46.28509847781268	2007	7336	1450	3	40
318	2680500	1126500	8.483176271098412	46.28509847781268	2008	7336	1450	3	47
318	2680500	1126500	8.483176271098412	46.28509847781268	2009	7336	1450	3	38
318	2680500	1126500	8.483176271098412	46.28509847781268	2010	7336	1450	3	42
318	2680500	1126500	8.483176271098412	46.28509847781268	2011	7336	1450	3	39
318	2680500	1126500	8.483176271098412	46.28509847781268	2012	7336	1450	3	40
318	2680500	1126500	8.483176271098412	46.28509847781268	2013	7336	1450	3	41
318	2680500	1126500	8.483176271098412	46.28509847781268	2014	7336	1450	3	41
318	2680500	1126500	8.483176271098412	46.28509847781268	2015	7336	1450	3	46
318	2680500	1126500	8.483176271098412	46.28509847781268	2016	7336	1450	3	43
318	2680500	1126500	8.483176271098412	46.28509847781268	2017	7336	1450	3	43
318	2680500	1126500	8.483176271098412	46.28509847781268	2018	7336	1450	3	39
318	2680500	1126500	8.483176271098412	46.28509847781268	2019	7336	1450	3	45
318	2680500	1126500	8.483176271098412	46.28509847781268	2020	7336	1450	3	45
318	2680500	1126500	8.483176271098412	46.28509847781268	2021	7336	1450	3	43
318	2680500	1126500	8.483176271098412	46.28509847781268	2022	7336	1450	3	45
318	2680500	1126500	8.483176271098412	46.28509847781268	2023	7336	1450	3	46
318	2680500	1126500	8.483176271098412	46.28509847781268	2024	7336	1450	3	42
319	2680500	1138500	8.485252915537032	46.39303648531247	2000	5847	2250	2	8
319	2680500	1138500	8.485252915537032	46.39303648531247	2001	5847	2250	2	7
319	2680500	1138500	8.485252915537032	46.39303648531247	2002	5847	2250	2	9
319	2680500	1138500	8.485252915537032	46.39303648531247	2003	5847	2250	2	8
319	2680500	1138500	8.485252915537032	46.39303648531247	2004	5847	2250	2	9
319	2680500	1138500	8.485252915537032	46.39303648531247	2005	5847	2250	2	10
319	2680500	1138500	8.485252915537032	46.39303648531247	2006	5847	2250	2	11
319	2680500	1138500	8.485252915537032	46.39303648531247	2007	5847	2250	2	10
319	2680500	1138500	8.485252915537032	46.39303648531247	2008	5847	2250	2	9
319	2680500	1138500	8.485252915537032	46.39303648531247	2009	5847	2250	2	9
319	2680500	1138500	8.485252915537032	46.39303648531247	2010	5847	2250	2	9
319	2680500	1138500	8.485252915537032	46.39303648531247	2011	5847	2250	2	11
319	2680500	1138500	8.485252915537032	46.39303648531247	2012	5847	2250	2	10
319	2680500	1138500	8.485252915537032	46.39303648531247	2013	5847	2250	2	9
319	2680500	1138500	8.485252915537032	46.39303648531247	2014	5847	2250	2	10
319	2680500	1138500	8.485252915537032	46.39303648531247	2015	5847	2250	2	9
319	2680500	1138500	8.485252915537032	46.39303648531247	2016	5847	2250	2	11
319	2680500	1138500	8.485252915537032	46.39303648531247	2017	5847	2250	2	10
319	2680500	1138500	8.485252915537032	46.39303648531247	2018	5847	2250	2	12
319	2680500	1138500	8.485252915537032	46.39303648531247	2019	5847	2250	2	13
319	2680500	1138500	8.485252915537032	46.39303648531247	2020	5847	2250	2	11
319	2680500	1138500	8.485252915537032	46.39303648531247	2021	5847	2250	2	9
319	2680500	1138500	8.485252915537032	46.39303648531247	2022	5847	2250	2	13
319	2680500	1138500	8.485252915537032	46.39303648531247	2023	5847	2250	2	10
319	2680500	1138500	8.485252915537032	46.39303648531247	2024	5847	2250	2	10
320	2683500	1150500	8.526414798500925	46.50060700798833	1999	5676	1850	3	27
320	2683500	1150500	8.526414798500925	46.50060700798833	2000	5676	1850	3	25
320	2683500	1150500	8.526414798500925	46.50060700798833	2001	5676	1850	3	28
320	2683500	1150500	8.526414798500925	46.50060700798833	2002	5676	1850	3	27
320	2683500	1150500	8.526414798500925	46.50060700798833	2003	5676	1850	3	26
320	2683500	1150500	8.526414798500925	46.50060700798833	2004	5676	1850	3	27
320	2683500	1150500	8.526414798500925	46.50060700798833	2005	5676	1850	3	24
320	2683500	1150500	8.526414798500925	46.50060700798833	2006	5676	1850	3	23
320	2683500	1150500	8.526414798500925	46.50060700798833	2007	5676	1850	3	28
320	2683500	1150500	8.526414798500925	46.50060700798833	2008	5676	1850	3	26
320	2683500	1150500	8.526414798500925	46.50060700798833	2009	5676	1850	3	26
320	2683500	1150500	8.526414798500925	46.50060700798833	2010	5676	1850	3	24
320	2683500	1150500	8.526414798500925	46.50060700798833	2011	5676	1850	3	26
320	2683500	1150500	8.526414798500925	46.50060700798833	2012	5676	1850	3	27
320	2683500	1150500	8.526414798500925	46.50060700798833	2013	5676	1850	3	23
320	2683500	1150500	8.526414798500925	46.50060700798833	2014	5676	1850	3	26
320	2683500	1150500	8.526414798500925	46.50060700798833	2015	5676	1850	3	26
320	2683500	1150500	8.526414798500925	46.50060700798833	2016	5676	1850	3	29
320	2683500	1150500	8.526414798500925	46.50060700798833	2017	5676	1850	3	28
320	2683500	1150500	8.526414798500925	46.50060700798833	2018	5676	1850	3	24
320	2683500	1150500	8.526414798500925	46.50060700798833	2019	5676	1850	3	29
320	2683500	1150500	8.526414798500925	46.50060700798833	2020	5676	1850	3	23
320	2683500	1150500	8.526414798500925	46.50060700798833	2021	5676	1850	3	29
320	2683500	1150500	8.526414798500925	46.50060700798833	2022	5676	1850	3	24
320	2683500	1150500	8.526414798500925	46.50060700798833	2023	5676	1850	3	35
320	2683500	1150500	8.526414798500925	46.50060700798833	2024	5676	1850	3	31
321	2683500	1238500	8.542540751861447	47.29210607690335	1999	4508	450	3	40
321	2683500	1238500	8.542540751861447	47.29210607690335	2000	4508	450	3	42
321	2683500	1238500	8.542540751861447	47.29210607690335	2001	4508	450	3	42
321	2683500	1238500	8.542540751861447	47.29210607690335	2002	4508	450	3	44
321	2683500	1238500	8.542540751861447	47.29210607690335	2003	4508	450	3	39
321	2683500	1238500	8.542540751861447	47.29210607690335	2004	4508	450	3	42
321	2683500	1238500	8.542540751861447	47.29210607690335	2005	4508	450	3	41
321	2683500	1238500	8.542540751861447	47.29210607690335	2006	4508	450	3	39
321	2683500	1238500	8.542540751861447	47.29210607690335	2007	4508	450	3	35
321	2683500	1238500	8.542540751861447	47.29210607690335	2008	4508	450	3	39
321	2683500	1238500	8.542540751861447	47.29210607690335	2009	4508	450	3	39
321	2683500	1238500	8.542540751861447	47.29210607690335	2010	4508	450	3	36
321	2683500	1238500	8.542540751861447	47.29210607690335	2011	4508	450	3	37
321	2683500	1238500	8.542540751861447	47.29210607690335	2013	4508	450	3	45
321	2683500	1238500	8.542540751861447	47.29210607690335	2014	4508	450	3	45
321	2683500	1238500	8.542540751861447	47.29210607690335	2015	4508	450	3	42
321	2683500	1238500	8.542540751861447	47.29210607690335	2016	4508	450	3	42
321	2683500	1238500	8.542540751861447	47.29210607690335	2017	4508	450	3	47
321	2683500	1238500	8.542540751861447	47.29210607690335	2018	4508	450	3	43
321	2683500	1238500	8.542540751861447	47.29210607690335	2019	4508	450	3	46
321	2683500	1238500	8.542540751861447	47.29210607690335	2020	4508	450	3	43
321	2683500	1238500	8.542540751861447	47.29210607690335	2021	4508	450	3	47
321	2683500	1238500	8.542540751861447	47.29210607690335	2022	4508	450	3	40
321	2683500	1238500	8.542540751861447	47.29210607690335	2023	4508	450	3	33
321	2683500	1238500	8.542540751861447	47.29210607690335	2024	4508	450	3	38
322	2683500	1270500	8.548524132304845	47.57988775434488	1999	5639	450	3	38
322	2683500	1270500	8.548524132304845	47.57988775434488	2000	5639	450	3	38
322	2683500	1270500	8.548524132304845	47.57988775434488	2001	5639	450	3	41
322	2683500	1270500	8.548524132304845	47.57988775434488	2002	5639	450	3	36
322	2683500	1270500	8.548524132304845	47.57988775434488	2003	5639	450	3	40
322	2683500	1270500	8.548524132304845	47.57988775434488	2004	5639	450	3	37
322	2683500	1270500	8.548524132304845	47.57988775434488	2005	5639	450	3	40
322	2683500	1270500	8.548524132304845	47.57988775434488	2006	5639	450	3	46
322	2683500	1270500	8.548524132304845	47.57988775434488	2007	5639	450	3	42
322	2683500	1270500	8.548524132304845	47.57988775434488	2008	5639	450	3	41
322	2683500	1270500	8.548524132304845	47.57988775434488	2009	5639	450	3	36
322	2683500	1270500	8.548524132304845	47.57988775434488	2010	5639	450	3	35
322	2683500	1270500	8.548524132304845	47.57988775434488	2011	5639	450	3	34
322	2683500	1270500	8.548524132304845	47.57988775434488	2012	5639	450	3	34
322	2683500	1270500	8.548524132304845	47.57988775434488	2013	5639	450	3	35
322	2683500	1270500	8.548524132304845	47.57988775434488	2014	5639	450	3	35
322	2683500	1270500	8.548524132304845	47.57988775434488	2015	5639	450	3	34
322	2683500	1270500	8.548524132304845	47.57988775434488	2016	5639	450	3	35
322	2683500	1270500	8.548524132304845	47.57988775434488	2017	5639	450	3	34
322	2683500	1270500	8.548524132304845	47.57988775434488	2018	5639	450	3	31
322	2683500	1270500	8.548524132304845	47.57988775434488	2019	5639	450	3	36
322	2683500	1270500	8.548524132304845	47.57988775434488	2020	5639	450	3	33
322	2683500	1270500	8.548524132304845	47.57988775434488	2021	5639	450	3	33
322	2683500	1270500	8.548524132304845	47.57988775434488	2022	5639	450	3	40
322	2683500	1270500	8.548524132304845	47.57988775434488	2023	5639	450	3	39
322	2683500	1270500	8.548524132304845	47.57988775434488	2024	5639	450	3	44
323	2683500	1286500	8.551540335557357	47.72376751727313	1999	6101	750	3	33
323	2683500	1286500	8.551540335557357	47.72376751727313	2000	6101	750	3	31
323	2683500	1286500	8.551540335557357	47.72376751727313	2001	6101	750	3	31
323	2683500	1286500	8.551540335557357	47.72376751727313	2002	6101	750	3	25
323	2683500	1286500	8.551540335557357	47.72376751727313	2003	6101	750	3	29
323	2683500	1286500	8.551540335557357	47.72376751727313	2004	6101	750	3	30
323	2683500	1286500	8.551540335557357	47.72376751727313	2005	6101	750	3	29
323	2683500	1286500	8.551540335557357	47.72376751727313	2006	6101	750	3	30
323	2683500	1286500	8.551540335557357	47.72376751727313	2007	6101	750	3	33
323	2683500	1286500	8.551540335557357	47.72376751727313	2008	6101	750	3	32
323	2683500	1286500	8.551540335557357	47.72376751727313	2009	6101	750	3	31
323	2683500	1286500	8.551540335557357	47.72376751727313	2010	6101	750	3	28
323	2683500	1286500	8.551540335557357	47.72376751727313	2011	6101	750	3	29
323	2683500	1286500	8.551540335557357	47.72376751727313	2012	6101	750	3	29
323	2683500	1286500	8.551540335557357	47.72376751727313	2013	6101	750	3	29
323	2683500	1286500	8.551540335557357	47.72376751727313	2014	6101	750	3	27
323	2683500	1286500	8.551540335557357	47.72376751727313	2015	6101	750	3	31
323	2683500	1286500	8.551540335557357	47.72376751727313	2016	6101	750	3	27
323	2683500	1286500	8.551540335557357	47.72376751727313	2017	6101	750	3	22
323	2683500	1286500	8.551540335557357	47.72376751727313	2018	6101	750	3	28
323	2683500	1286500	8.551540335557357	47.72376751727313	2019	6101	750	3	29
323	2683500	1286500	8.551540335557357	47.72376751727313	2020	6101	750	3	22
323	2683500	1286500	8.551540335557357	47.72376751727313	2021	6101	750	3	27
323	2683500	1286500	8.551540335557357	47.72376751727313	2022	6101	750	3	32
323	2683500	1286500	8.551540335557357	47.72376751727313	2023	6101	750	3	30
323	2683500	1286500	8.551540335557357	47.72376751727313	2024	6101	750	3	25
324	2685500	1157500	8.553761653783038	46.56331747225007	1999	5555	2050	2	8
324	2685500	1157500	8.553761653783038	46.56331747225007	2000	5555	2050	2	9
324	2685500	1157500	8.553761653783038	46.56331747225007	2001	5555	2050	2	10
324	2685500	1157500	8.553761653783038	46.56331747225007	2002	5555	2050	2	9
324	2685500	1157500	8.553761653783038	46.56331747225007	2003	5555	2050	2	12
324	2685500	1157500	8.553761653783038	46.56331747225007	2004	5555	2050	2	9
324	2685500	1157500	8.553761653783038	46.56331747225007	2005	5555	2050	2	9
324	2685500	1157500	8.553761653783038	46.56331747225007	2006	5555	2050	2	12
324	2685500	1157500	8.553761653783038	46.56331747225007	2007	5555	2050	2	10
324	2685500	1157500	8.553761653783038	46.56331747225007	2008	5555	2050	2	9
324	2685500	1157500	8.553761653783038	46.56331747225007	2009	5555	2050	2	8
324	2685500	1157500	8.553761653783038	46.56331747225007	2010	5555	2050	2	11
324	2685500	1157500	8.553761653783038	46.56331747225007	2011	5555	2050	2	9
324	2685500	1157500	8.553761653783038	46.56331747225007	2012	5555	2050	2	9
324	2685500	1157500	8.553761653783038	46.56331747225007	2013	5555	2050	2	11
324	2685500	1157500	8.553761653783038	46.56331747225007	2014	5555	2050	2	9
324	2685500	1157500	8.553761653783038	46.56331747225007	2015	5555	2050	2	11
324	2685500	1157500	8.553761653783038	46.56331747225007	2016	5555	2050	2	13
324	2685500	1157500	8.553761653783038	46.56331747225007	2017	5555	2050	2	11
324	2685500	1157500	8.553761653783038	46.56331747225007	2018	5555	2050	2	12
324	2685500	1157500	8.553761653783038	46.56331747225007	2019	5555	2050	2	11
324	2685500	1157500	8.553761653783038	46.56331747225007	2020	5555	2050	2	13
324	2685500	1157500	8.553761653783038	46.56331747225007	2021	5555	2050	2	12
324	2685500	1157500	8.553761653783038	46.56331747225007	2022	5555	2050	2	14
324	2685500	1157500	8.553761653783038	46.56331747225007	2023	5555	2050	2	16
324	2685500	1157500	8.553761653783038	46.56331747225007	2024	5555	2050	2	13
325	2686500	1117500	8.559351574498322	46.203400984926986	1999	6367	1350	3	34
325	2686500	1117500	8.559351574498322	46.203400984926986	2000	6367	1350	3	34
325	2686500	1117500	8.559351574498322	46.203400984926986	2001	6367	1350	3	37
325	2686500	1117500	8.559351574498322	46.203400984926986	2002	6367	1350	3	33
325	2686500	1117500	8.559351574498322	46.203400984926986	2003	6367	1350	3	34
325	2686500	1117500	8.559351574498322	46.203400984926986	2004	6367	1350	3	32
325	2686500	1117500	8.559351574498322	46.203400984926986	2005	6367	1350	3	40
325	2686500	1117500	8.559351574498322	46.203400984926986	2006	6367	1350	3	38
325	2686500	1117500	8.559351574498322	46.203400984926986	2007	6367	1350	3	37
325	2686500	1117500	8.559351574498322	46.203400984926986	2008	6367	1350	3	37
325	2686500	1117500	8.559351574498322	46.203400984926986	2009	6367	1350	3	29
325	2686500	1117500	8.559351574498322	46.203400984926986	2010	6367	1350	3	30
325	2686500	1117500	8.559351574498322	46.203400984926986	2011	6367	1350	3	35
325	2686500	1117500	8.559351574498322	46.203400984926986	2012	6367	1350	3	35
325	2686500	1117500	8.559351574498322	46.203400984926986	2013	6367	1350	3	32
325	2686500	1117500	8.559351574498322	46.203400984926986	2014	6367	1350	3	34
325	2686500	1117500	8.559351574498322	46.203400984926986	2015	6367	1350	3	37
325	2686500	1117500	8.559351574498322	46.203400984926986	2016	6367	1350	3	37
325	2686500	1117500	8.559351574498322	46.203400984926986	2017	6367	1350	3	39
325	2686500	1117500	8.559351574498322	46.203400984926986	2018	6367	1350	3	37
325	2686500	1117500	8.559351574498322	46.203400984926986	2019	6367	1350	3	37
325	2686500	1117500	8.559351574498322	46.203400984926986	2020	6367	1350	3	38
325	2686500	1117500	8.559351574498322	46.203400984926986	2021	6367	1350	3	42
325	2686500	1117500	8.559351574498322	46.203400984926986	2022	6367	1350	3	43
325	2686500	1117500	8.559351574498322	46.203400984926986	2023	6367	1350	3	41
325	2686500	1117500	8.559351574498322	46.203400984926986	2024	6367	1350	3	40
326	2689500	1166500	8.607672286027125	46.64374525474749	1999	4899	1850	2	26
326	2689500	1166500	8.607672286027125	46.64374525474749	2000	4899	1850	2	28
326	2689500	1166500	8.607672286027125	46.64374525474749	2001	4899	1850	2	29
326	2689500	1166500	8.607672286027125	46.64374525474749	2002	4899	1850	2	26
326	2689500	1166500	8.607672286027125	46.64374525474749	2003	4899	1850	2	26
326	2689500	1166500	8.607672286027125	46.64374525474749	2004	4899	1850	2	30
326	2689500	1166500	8.607672286027125	46.64374525474749	2005	4899	1850	2	32
326	2689500	1166500	8.607672286027125	46.64374525474749	2006	4899	1850	2	31
326	2689500	1166500	8.607672286027125	46.64374525474749	2007	4899	1850	2	29
326	2689500	1166500	8.607672286027125	46.64374525474749	2008	4899	1850	2	28
326	2689500	1166500	8.607672286027125	46.64374525474749	2009	4899	1850	2	27
326	2689500	1166500	8.607672286027125	46.64374525474749	2010	4899	1850	2	28
326	2689500	1166500	8.607672286027125	46.64374525474749	2011	4899	1850	2	31
326	2689500	1166500	8.607672286027125	46.64374525474749	2012	4899	1850	2	28
326	2689500	1166500	8.607672286027125	46.64374525474749	2013	4899	1850	2	31
326	2689500	1166500	8.607672286027125	46.64374525474749	2014	4899	1850	2	33
326	2689500	1166500	8.607672286027125	46.64374525474749	2015	4899	1850	2	34
326	2689500	1166500	8.607672286027125	46.64374525474749	2016	4899	1850	2	33
326	2689500	1166500	8.607672286027125	46.64374525474749	2017	4899	1850	2	34
326	2689500	1166500	8.607672286027125	46.64374525474749	2018	4899	1850	2	34
326	2689500	1166500	8.607672286027125	46.64374525474749	2019	4899	1850	2	31
326	2689500	1166500	8.607672286027125	46.64374525474749	2020	4899	1850	2	36
326	2689500	1166500	8.607672286027125	46.64374525474749	2021	4899	1850	2	35
326	2689500	1166500	8.607672286027125	46.64374525474749	2022	4899	1850	2	33
326	2689500	1166500	8.607672286027125	46.64374525474749	2023	4899	1850	2	35
326	2689500	1166500	8.607672286027125	46.64374525474749	2024	4899	1850	2	35
327	2689500	1206500	8.615507808541425	47.00351861712932	1999	5220	450	3	22
327	2689500	1206500	8.615507808541425	47.00351861712932	2000	5220	450	3	31
327	2689500	1206500	8.615507808541425	47.00351861712932	2001	5220	450	3	33
327	2689500	1206500	8.615507808541425	47.00351861712932	2002	5220	450	3	32
327	2689500	1206500	8.615507808541425	47.00351861712932	2003	5220	450	3	29
327	2689500	1206500	8.615507808541425	47.00351861712932	2004	5220	450	3	29
327	2689500	1206500	8.615507808541425	47.00351861712932	2005	5220	450	3	30
327	2689500	1206500	8.615507808541425	47.00351861712932	2006	5220	450	3	31
327	2689500	1206500	8.615507808541425	47.00351861712932	2007	5220	450	3	30
327	2689500	1206500	8.615507808541425	47.00351861712932	2008	5220	450	3	36
327	2689500	1206500	8.615507808541425	47.00351861712932	2009	5220	450	3	30
327	2689500	1206500	8.615507808541425	47.00351861712932	2010	5220	450	3	31
327	2689500	1206500	8.615507808541425	47.00351861712932	2011	5220	450	3	29
327	2689500	1206500	8.615507808541425	47.00351861712932	2012	5220	450	3	29
327	2689500	1206500	8.615507808541425	47.00351861712932	2014	5220	450	3	28
327	2689500	1206500	8.615507808541425	47.00351861712932	2015	5220	450	3	21
327	2689500	1206500	8.615507808541425	47.00351861712932	2016	5220	450	3	32
327	2689500	1206500	8.615507808541425	47.00351861712932	2017	5220	450	3	24
327	2689500	1206500	8.615507808541425	47.00351861712932	2018	5220	450	3	25
327	2689500	1206500	8.615507808541425	47.00351861712932	2019	5220	450	3	33
327	2689500	1206500	8.615507808541425	47.00351861712932	2020	5220	450	3	30
327	2689500	1206500	8.615507808541425	47.00351861712932	2021	5220	450	3	31
327	2689500	1206500	8.615507808541425	47.00351861712932	2022	5220	450	3	31
327	2689500	1206500	8.615507808541425	47.00351861712932	2023	5220	450	3	34
327	2689500	1206500	8.615507808541425	47.00351861712932	2024	5220	450	3	35
328	2689500	1214500	8.617087533483941	47.07547068220815	1999	6719	850	3	47
328	2689500	1214500	8.617087533483941	47.07547068220815	2000	6719	850	3	52
328	2689500	1214500	8.617087533483941	47.07547068220815	2001	6719	850	3	49
328	2689500	1214500	8.617087533483941	47.07547068220815	2002	6719	850	3	50
328	2689500	1214500	8.617087533483941	47.07547068220815	2003	6719	850	3	47
328	2689500	1214500	8.617087533483941	47.07547068220815	2004	6719	850	3	45
328	2689500	1214500	8.617087533483941	47.07547068220815	2005	6719	850	3	42
328	2689500	1214500	8.617087533483941	47.07547068220815	2006	6719	850	3	46
328	2689500	1214500	8.617087533483941	47.07547068220815	2007	6719	850	3	41
328	2689500	1214500	8.617087533483941	47.07547068220815	2008	6719	850	3	41
328	2689500	1214500	8.617087533483941	47.07547068220815	2009	6719	850	3	45
328	2689500	1214500	8.617087533483941	47.07547068220815	2010	6719	850	3	40
328	2689500	1214500	8.617087533483941	47.07547068220815	2011	6719	850	3	46
328	2689500	1214500	8.617087533483941	47.07547068220815	2012	6719	850	3	46
328	2689500	1214500	8.617087533483941	47.07547068220815	2013	6719	850	3	47
328	2689500	1214500	8.617087533483941	47.07547068220815	2014	6719	850	3	44
328	2689500	1214500	8.617087533483941	47.07547068220815	2015	6719	850	3	43
328	2689500	1214500	8.617087533483941	47.07547068220815	2016	6719	850	3	44
328	2689500	1214500	8.617087533483941	47.07547068220815	2017	6719	850	3	42
328	2689500	1214500	8.617087533483941	47.07547068220815	2018	6719	850	3	44
328	2689500	1214500	8.617087533483941	47.07547068220815	2019	6719	850	3	45
328	2689500	1214500	8.617087533483941	47.07547068220815	2020	6719	850	3	46
328	2689500	1214500	8.617087533483941	47.07547068220815	2021	6719	850	3	47
328	2689500	1214500	8.617087533483941	47.07547068220815	2022	6719	850	3	46
328	2689500	1214500	8.617087533483941	47.07547068220815	2023	6719	850	3	48
328	2689500	1214500	8.617087533483941	47.07547068220815	2024	6719	850	3	43
329	2689500	1230500	8.620259759730633	47.21937130020924	2009	6458	650	3	37
329	2689500	1230500	8.620259759730633	47.21937130020924	2010	6458	650	3	32
329	2689500	1230500	8.620259759730633	47.21937130020924	2011	6458	650	3	45
329	2689500	1230500	8.620259759730633	47.21937130020924	2012	6458	650	3	48
329	2689500	1230500	8.620259759730633	47.21937130020924	2013	6458	650	3	46
329	2689500	1230500	8.620259759730633	47.21937130020924	2014	6458	650	3	48
329	2689500	1230500	8.620259759730633	47.21937130020924	2015	6458	650	3	50
329	2689500	1230500	8.620259759730633	47.21937130020924	2016	6458	650	3	51
329	2689500	1230500	8.620259759730633	47.21937130020924	2017	6458	650	3	48
329	2689500	1230500	8.620259759730633	47.21937130020924	2018	6458	650	3	42
329	2689500	1230500	8.620259759730633	47.21937130020924	2019	6458	650	3	46
329	2689500	1230500	8.620259759730633	47.21937130020924	2020	6458	650	3	46
329	2689500	1230500	8.620259759730633	47.21937130020924	2021	6458	650	3	45
329	2689500	1230500	8.620259759730633	47.21937130020924	2022	6458	650	3	45
329	2689500	1230500	8.620259759730633	47.21937130020924	2023	6458	650	3	47
329	2689500	1230500	8.620259759730633	47.21937130020924	2024	6458	650	3	47
330	2689500	1246500	8.62344915304082	47.36326648160492	2000	4624	650	3	48
330	2689500	1246500	8.62344915304082	47.36326648160492	2001	4624	650	3	45
330	2689500	1246500	8.62344915304082	47.36326648160492	2002	4624	650	3	44
330	2689500	1246500	8.62344915304082	47.36326648160492	2003	4624	650	3	50
330	2689500	1246500	8.62344915304082	47.36326648160492	2004	4624	650	3	42
330	2689500	1246500	8.62344915304082	47.36326648160492	2005	4624	650	3	44
330	2689500	1246500	8.62344915304082	47.36326648160492	2006	4624	650	3	51
330	2689500	1246500	8.62344915304082	47.36326648160492	2007	4624	650	3	47
330	2689500	1246500	8.62344915304082	47.36326648160492	2008	4624	650	3	44
330	2689500	1246500	8.62344915304082	47.36326648160492	2009	4624	650	3	42
330	2689500	1246500	8.62344915304082	47.36326648160492	2010	4624	650	3	51
330	2689500	1246500	8.62344915304082	47.36326648160492	2011	4624	650	3	44
330	2689500	1246500	8.62344915304082	47.36326648160492	2012	4624	650	3	47
330	2689500	1246500	8.62344915304082	47.36326648160492	2013	4624	650	3	41
330	2689500	1246500	8.62344915304082	47.36326648160492	2014	4624	650	3	39
330	2689500	1246500	8.62344915304082	47.36326648160492	2015	4624	650	3	41
330	2689500	1246500	8.62344915304082	47.36326648160492	2016	4624	650	3	46
330	2689500	1246500	8.62344915304082	47.36326648160492	2017	4624	650	3	42
330	2689500	1246500	8.62344915304082	47.36326648160492	2018	4624	650	3	44
330	2689500	1246500	8.62344915304082	47.36326648160492	2019	4624	650	3	45
330	2689500	1246500	8.62344915304082	47.36326648160492	2020	4624	650	3	42
330	2689500	1246500	8.62344915304082	47.36326648160492	2021	4624	650	3	44
330	2689500	1246500	8.62344915304082	47.36326648160492	2022	4624	650	3	44
330	2689500	1246500	8.62344915304082	47.36326648160492	2023	4624	650	3	43
330	2689500	1246500	8.62344915304082	47.36326648160492	2024	4624	650	3	40
331	2691500	1138500	8.628247563699576	46.391626523234976	1999	4191	1750	3	23
331	2691500	1138500	8.628247563699576	46.391626523234976	2000	4191	1750	3	22
331	2691500	1138500	8.628247563699576	46.391626523234976	2001	4191	1750	3	20
331	2691500	1138500	8.628247563699576	46.391626523234976	2002	4191	1750	3	24
331	2691500	1138500	8.628247563699576	46.391626523234976	2003	4191	1750	3	20
331	2691500	1138500	8.628247563699576	46.391626523234976	2004	4191	1750	3	23
331	2691500	1138500	8.628247563699576	46.391626523234976	2005	4191	1750	3	22
331	2691500	1138500	8.628247563699576	46.391626523234976	2006	4191	1750	3	24
331	2691500	1138500	8.628247563699576	46.391626523234976	2007	4191	1750	3	22
331	2691500	1138500	8.628247563699576	46.391626523234976	2008	4191	1750	3	22
331	2691500	1138500	8.628247563699576	46.391626523234976	2009	4191	1750	3	21
331	2691500	1138500	8.628247563699576	46.391626523234976	2010	4191	1750	3	21
331	2691500	1138500	8.628247563699576	46.391626523234976	2011	4191	1750	3	27
331	2691500	1138500	8.628247563699576	46.391626523234976	2012	4191	1750	3	27
331	2691500	1138500	8.628247563699576	46.391626523234976	2013	4191	1750	3	23
331	2691500	1138500	8.628247563699576	46.391626523234976	2014	4191	1750	3	26
331	2691500	1138500	8.628247563699576	46.391626523234976	2015	4191	1750	3	25
331	2691500	1138500	8.628247563699576	46.391626523234976	2016	4191	1750	3	23
331	2691500	1138500	8.628247563699576	46.391626523234976	2017	4191	1750	3	31
331	2691500	1138500	8.628247563699576	46.391626523234976	2018	4191	1750	3	25
331	2691500	1138500	8.628247563699576	46.391626523234976	2019	4191	1750	3	28
331	2691500	1138500	8.628247563699576	46.391626523234976	2020	4191	1750	3	31
331	2691500	1138500	8.628247563699576	46.391626523234976	2021	4191	1750	3	28
331	2691500	1138500	8.628247563699576	46.391626523234976	2022	4191	1750	3	30
331	2691500	1138500	8.628247563699576	46.391626523234976	2023	4191	1750	3	30
331	2691500	1138500	8.628247563699576	46.391626523234976	2024	4191	1750	3	38
332	2693500	1153500	8.657274401522757	46.526268913779504	1999	8624	1550	3	31
332	2693500	1153500	8.657274401522757	46.526268913779504	2000	8624	1550	3	37
332	2693500	1153500	8.657274401522757	46.526268913779504	2001	8624	1550	3	34
332	2693500	1153500	8.657274401522757	46.526268913779504	2002	8624	1550	3	37
332	2693500	1153500	8.657274401522757	46.526268913779504	2003	8624	1550	3	34
332	2693500	1153500	8.657274401522757	46.526268913779504	2004	8624	1550	3	35
332	2693500	1153500	8.657274401522757	46.526268913779504	2005	8624	1550	3	34
332	2693500	1153500	8.657274401522757	46.526268913779504	2006	8624	1550	3	34
332	2693500	1153500	8.657274401522757	46.526268913779504	2007	8624	1550	3	32
332	2693500	1153500	8.657274401522757	46.526268913779504	2008	8624	1550	3	33
332	2693500	1153500	8.657274401522757	46.526268913779504	2009	8624	1550	3	31
332	2693500	1153500	8.657274401522757	46.526268913779504	2010	8624	1550	3	33
332	2693500	1153500	8.657274401522757	46.526268913779504	2011	8624	1550	3	31
332	2693500	1153500	8.657274401522757	46.526268913779504	2012	8624	1550	3	32
332	2693500	1153500	8.657274401522757	46.526268913779504	2013	8624	1550	3	39
332	2693500	1153500	8.657274401522757	46.526268913779504	2014	8624	1550	3	35
332	2693500	1153500	8.657274401522757	46.526268913779504	2015	8624	1550	3	41
332	2693500	1153500	8.657274401522757	46.526268913779504	2016	8624	1550	3	35
332	2693500	1153500	8.657274401522757	46.526268913779504	2017	8624	1550	3	38
332	2693500	1153500	8.657274401522757	46.526268913779504	2018	8624	1550	3	34
332	2693500	1153500	8.657274401522757	46.526268913779504	2019	8624	1550	3	32
332	2693500	1153500	8.657274401522757	46.526268913779504	2020	8624	1550	3	33
332	2693500	1153500	8.657274401522757	46.526268913779504	2021	8624	1550	3	36
332	2693500	1153500	8.657274401522757	46.526268913779504	2022	8624	1550	3	37
332	2693500	1153500	8.657274401522757	46.526268913779504	2023	8624	1550	3	45
332	2693500	1153500	8.657274401522757	46.526268913779504	2024	8624	1550	3	42
333	2695500	1118500	8.676142882411364	46.21117894827943	1999	4994	850	3	21
333	2695500	1118500	8.676142882411364	46.21117894827943	2000	4994	850	3	21
333	2695500	1118500	8.676142882411364	46.21117894827943	2001	4994	850	3	23
333	2695500	1118500	8.676142882411364	46.21117894827943	2002	4994	850	3	21
333	2695500	1118500	8.676142882411364	46.21117894827943	2003	4994	850	3	24
333	2695500	1118500	8.676142882411364	46.21117894827943	2004	4994	850	3	28
333	2695500	1118500	8.676142882411364	46.21117894827943	2005	4994	850	3	31
333	2695500	1118500	8.676142882411364	46.21117894827943	2006	4994	850	3	29
333	2695500	1118500	8.676142882411364	46.21117894827943	2007	4994	850	3	30
333	2695500	1118500	8.676142882411364	46.21117894827943	2008	4994	850	3	25
333	2695500	1118500	8.676142882411364	46.21117894827943	2009	4994	850	3	25
333	2695500	1118500	8.676142882411364	46.21117894827943	2010	4994	850	3	27
333	2695500	1118500	8.676142882411364	46.21117894827943	2011	4994	850	3	26
333	2695500	1118500	8.676142882411364	46.21117894827943	2012	4994	850	3	30
333	2695500	1118500	8.676142882411364	46.21117894827943	2013	4994	850	3	28
333	2695500	1118500	8.676142882411364	46.21117894827943	2014	4994	850	3	32
333	2695500	1118500	8.676142882411364	46.21117894827943	2015	4994	850	3	28
333	2695500	1118500	8.676142882411364	46.21117894827943	2016	4994	850	3	32
333	2695500	1118500	8.676142882411364	46.21117894827943	2017	4994	850	3	31
333	2695500	1118500	8.676142882411364	46.21117894827943	2018	4994	850	3	29
333	2695500	1118500	8.676142882411364	46.21117894827943	2019	4994	850	3	30
333	2695500	1118500	8.676142882411364	46.21117894827943	2020	4994	850	3	31
333	2695500	1118500	8.676142882411364	46.21117894827943	2021	4994	850	3	35
333	2695500	1118500	8.676142882411364	46.21117894827943	2022	4994	850	3	28
333	2695500	1118500	8.676142882411364	46.21117894827943	2023	4994	850	3	32
333	2695500	1118500	8.676142882411364	46.21117894827943	2024	4994	850	3	38
334	2695500	1150500	8.682717228579408	46.49900307596185	1999	4897	1750	3	27
334	2695500	1150500	8.682717228579408	46.49900307596185	2000	4897	1750	3	29
334	2695500	1150500	8.682717228579408	46.49900307596185	2001	4897	1750	3	24
334	2695500	1150500	8.682717228579408	46.49900307596185	2002	4897	1750	3	29
334	2695500	1150500	8.682717228579408	46.49900307596185	2003	4897	1750	3	25
334	2695500	1150500	8.682717228579408	46.49900307596185	2004	4897	1750	3	30
334	2695500	1150500	8.682717228579408	46.49900307596185	2005	4897	1750	3	33
334	2695500	1150500	8.682717228579408	46.49900307596185	2006	4897	1750	3	30
334	2695500	1150500	8.682717228579408	46.49900307596185	2007	4897	1750	3	33
334	2695500	1150500	8.682717228579408	46.49900307596185	2008	4897	1750	3	29
334	2695500	1150500	8.682717228579408	46.49900307596185	2009	4897	1750	3	29
334	2695500	1150500	8.682717228579408	46.49900307596185	2010	4897	1750	3	29
334	2695500	1150500	8.682717228579408	46.49900307596185	2011	4897	1750	3	34
334	2695500	1150500	8.682717228579408	46.49900307596185	2012	4897	1750	3	27
334	2695500	1150500	8.682717228579408	46.49900307596185	2013	4897	1750	3	31
334	2695500	1150500	8.682717228579408	46.49900307596185	2014	4897	1750	3	35
334	2695500	1150500	8.682717228579408	46.49900307596185	2015	4897	1750	3	27
334	2695500	1150500	8.682717228579408	46.49900307596185	2016	4897	1750	3	24
334	2695500	1150500	8.682717228579408	46.49900307596185	2017	4897	1750	3	28
334	2695500	1150500	8.682717228579408	46.49900307596185	2018	4897	1750	3	26
334	2695500	1150500	8.682717228579408	46.49900307596185	2019	4897	1750	3	25
334	2695500	1150500	8.682717228579408	46.49900307596185	2020	4897	1750	3	32
334	2695500	1150500	8.682717228579408	46.49900307596185	2021	4897	1750	3	31
334	2695500	1150500	8.682717228579408	46.49900307596185	2022	4897	1750	3	29
334	2695500	1150500	8.682717228579408	46.49900307596185	2023	4897	1750	3	29
334	2695500	1150500	8.682717228579408	46.49900307596185	2024	4897	1750	3	30
335	2695500	1190500	8.69103372178398	46.85877719160304	2000	5865	1250	3	32
335	2695500	1190500	8.69103372178398	46.85877719160304	2001	5865	1250	3	35
335	2695500	1190500	8.69103372178398	46.85877719160304	2002	5865	1250	3	36
335	2695500	1190500	8.69103372178398	46.85877719160304	2003	5865	1250	3	34
335	2695500	1190500	8.69103372178398	46.85877719160304	2004	5865	1250	3	35
335	2695500	1190500	8.69103372178398	46.85877719160304	2005	5865	1250	3	35
335	2695500	1190500	8.69103372178398	46.85877719160304	2006	5865	1250	3	32
335	2695500	1190500	8.69103372178398	46.85877719160304	2007	5865	1250	3	30
335	2695500	1190500	8.69103372178398	46.85877719160304	2008	5865	1250	3	32
335	2695500	1190500	8.69103372178398	46.85877719160304	2009	5865	1250	3	39
335	2695500	1190500	8.69103372178398	46.85877719160304	2010	5865	1250	3	38
335	2695500	1190500	8.69103372178398	46.85877719160304	2011	5865	1250	3	33
335	2695500	1190500	8.69103372178398	46.85877719160304	2012	5865	1250	3	39
335	2695500	1190500	8.69103372178398	46.85877719160304	2013	5865	1250	3	38
335	2695500	1190500	8.69103372178398	46.85877719160304	2014	5865	1250	3	39
335	2695500	1190500	8.69103372178398	46.85877719160304	2015	5865	1250	3	41
335	2695500	1190500	8.69103372178398	46.85877719160304	2016	5865	1250	3	40
335	2695500	1190500	8.69103372178398	46.85877719160304	2018	5865	1250	3	45
335	2695500	1190500	8.69103372178398	46.85877719160304	2019	5865	1250	3	45
335	2695500	1190500	8.69103372178398	46.85877719160304	2020	5865	1250	3	45
335	2695500	1190500	8.69103372178398	46.85877719160304	2021	5865	1250	3	51
335	2695500	1190500	8.69103372178398	46.85877719160304	2022	5865	1250	3	50
335	2695500	1190500	8.69103372178398	46.85877719160304	2023	5865	1250	3	42
335	2695500	1190500	8.69103372178398	46.85877719160304	2024	5865	1250	3	41
336	2695500	1198500	8.692710363616538	46.930730077242465	1999	4352	1850	2	14
336	2695500	1198500	8.692710363616538	46.930730077242465	2000	4352	1850	2	19
336	2695500	1198500	8.692710363616538	46.930730077242465	2001	4352	1850	2	13
336	2695500	1198500	8.692710363616538	46.930730077242465	2002	4352	1850	2	13
336	2695500	1198500	8.692710363616538	46.930730077242465	2003	4352	1850	2	12
336	2695500	1198500	8.692710363616538	46.930730077242465	2004	4352	1850	2	13
336	2695500	1198500	8.692710363616538	46.930730077242465	2005	4352	1850	2	12
336	2695500	1198500	8.692710363616538	46.930730077242465	2006	4352	1850	2	11
336	2695500	1198500	8.692710363616538	46.930730077242465	2007	4352	1850	2	15
336	2695500	1198500	8.692710363616538	46.930730077242465	2008	4352	1850	2	12
336	2695500	1198500	8.692710363616538	46.930730077242465	2009	4352	1850	2	16
336	2695500	1198500	8.692710363616538	46.930730077242465	2010	4352	1850	2	15
336	2695500	1198500	8.692710363616538	46.930730077242465	2011	4352	1850	2	13
336	2695500	1198500	8.692710363616538	46.930730077242465	2012	4352	1850	2	13
336	2695500	1198500	8.692710363616538	46.930730077242465	2013	4352	1850	2	11
336	2695500	1198500	8.692710363616538	46.930730077242465	2014	4352	1850	2	15
336	2695500	1198500	8.692710363616538	46.930730077242465	2015	4352	1850	2	18
336	2695500	1198500	8.692710363616538	46.930730077242465	2016	4352	1850	2	17
336	2695500	1198500	8.692710363616538	46.930730077242465	2017	4352	1850	2	18
336	2695500	1198500	8.692710363616538	46.930730077242465	2018	4352	1850	2	19
336	2695500	1198500	8.692710363616538	46.930730077242465	2019	4352	1850	2	16
336	2695500	1198500	8.692710363616538	46.930730077242465	2020	4352	1850	2	19
336	2695500	1198500	8.692710363616538	46.930730077242465	2021	4352	1850	2	20
336	2695500	1198500	8.692710363616538	46.930730077242465	2022	4352	1850	2	17
336	2695500	1198500	8.692710363616538	46.930730077242465	2023	4352	1850	2	22
336	2695500	1198500	8.692710363616538	46.930730077242465	2024	4352	1850	2	19
337	2695500	1222500	8.697767345886716	47.14658282283937	1999	5099	950	3	41
337	2695500	1222500	8.697767345886716	47.14658282283937	2000	5099	950	3	41
337	2695500	1222500	8.697767345886716	47.14658282283937	2001	5099	950	3	41
337	2695500	1222500	8.697767345886716	47.14658282283937	2002	5099	950	3	40
337	2695500	1222500	8.697767345886716	47.14658282283937	2003	5099	950	3	34
337	2695500	1222500	8.697767345886716	47.14658282283937	2004	5099	950	3	47
337	2695500	1222500	8.697767345886716	47.14658282283937	2005	5099	950	3	48
337	2695500	1222500	8.697767345886716	47.14658282283937	2006	5099	950	3	43
337	2695500	1222500	8.697767345886716	47.14658282283937	2007	5099	950	3	46
337	2695500	1222500	8.697767345886716	47.14658282283937	2008	5099	950	3	44
337	2695500	1222500	8.697767345886716	47.14658282283937	2009	5099	950	3	44
337	2695500	1222500	8.697767345886716	47.14658282283937	2010	5099	950	3	44
337	2695500	1222500	8.697767345886716	47.14658282283937	2011	5099	950	3	45
337	2695500	1222500	8.697767345886716	47.14658282283937	2012	5099	950	3	48
337	2695500	1222500	8.697767345886716	47.14658282283937	2013	5099	950	3	45
337	2695500	1222500	8.697767345886716	47.14658282283937	2014	5099	950	3	43
337	2695500	1222500	8.697767345886716	47.14658282283937	2015	5099	950	3	49
337	2695500	1222500	8.697767345886716	47.14658282283937	2016	5099	950	3	44
337	2695500	1222500	8.697767345886716	47.14658282283937	2017	5099	950	3	42
337	2695500	1222500	8.697767345886716	47.14658282283937	2018	5099	950	3	46
337	2695500	1222500	8.697767345886716	47.14658282283937	2019	5099	950	3	48
337	2695500	1222500	8.697767345886716	47.14658282283937	2020	5099	950	3	44
337	2695500	1222500	8.697767345886716	47.14658282283937	2021	5099	950	3	45
337	2695500	1222500	8.697767345886716	47.14658282283937	2022	5099	950	3	48
337	2695500	1222500	8.697767345886716	47.14658282283937	2023	5099	950	3	48
337	2695500	1222500	8.697767345886716	47.14658282283937	2024	5099	950	3	45
338	2695500	1238500	8.701161423925734	47.29047859618201	1999	6666	550	3	32
338	2695500	1238500	8.701161423925734	47.29047859618201	2000	6666	550	3	34
338	2695500	1238500	8.701161423925734	47.29047859618201	2001	6666	550	3	40
338	2695500	1238500	8.701161423925734	47.29047859618201	2002	6666	550	3	38
338	2695500	1238500	8.701161423925734	47.29047859618201	2003	6666	550	3	37
338	2695500	1238500	8.701161423925734	47.29047859618201	2004	6666	550	3	35
338	2695500	1238500	8.701161423925734	47.29047859618201	2005	6666	550	3	35
338	2695500	1238500	8.701161423925734	47.29047859618201	2006	6666	550	3	36
338	2695500	1238500	8.701161423925734	47.29047859618201	2007	6666	550	3	37
338	2695500	1238500	8.701161423925734	47.29047859618201	2008	6666	550	3	40
338	2695500	1238500	8.701161423925734	47.29047859618201	2009	6666	550	3	41
338	2695500	1238500	8.701161423925734	47.29047859618201	2010	6666	550	3	40
338	2695500	1238500	8.701161423925734	47.29047859618201	2011	6666	550	3	39
338	2695500	1238500	8.701161423925734	47.29047859618201	2012	6666	550	3	39
338	2695500	1238500	8.701161423925734	47.29047859618201	2013	6666	550	3	39
338	2695500	1238500	8.701161423925734	47.29047859618201	2014	6666	550	3	40
338	2695500	1238500	8.701161423925734	47.29047859618201	2015	6666	550	3	38
338	2695500	1238500	8.701161423925734	47.29047859618201	2016	6666	550	3	37
338	2695500	1238500	8.701161423925734	47.29047859618201	2017	6666	550	3	49
338	2695500	1238500	8.701161423925734	47.29047859618201	2018	6666	550	3	41
338	2695500	1238500	8.701161423925734	47.29047859618201	2019	6666	550	3	45
338	2695500	1238500	8.701161423925734	47.29047859618201	2020	6666	550	3	42
338	2695500	1238500	8.701161423925734	47.29047859618201	2021	6666	550	3	44
338	2695500	1238500	8.701161423925734	47.29047859618201	2022	6666	550	3	44
338	2695500	1238500	8.701161423925734	47.29047859618201	2023	6666	550	3	39
338	2695500	1238500	8.701161423925734	47.29047859618201	2024	6666	550	3	46
339	2695500	1270500	8.708004960365349	47.57825153587652	1999	5265	450	3	28
339	2695500	1270500	8.708004960365349	47.57825153587652	2000	5265	450	3	31
339	2695500	1270500	8.708004960365349	47.57825153587652	2001	5265	450	3	28
339	2695500	1270500	8.708004960365349	47.57825153587652	2002	5265	450	3	41
339	2695500	1270500	8.708004960365349	47.57825153587652	2003	5265	450	3	38
339	2695500	1270500	8.708004960365349	47.57825153587652	2004	5265	450	3	39
339	2695500	1270500	8.708004960365349	47.57825153587652	2005	5265	450	3	42
339	2695500	1270500	8.708004960365349	47.57825153587652	2006	5265	450	3	39
339	2695500	1270500	8.708004960365349	47.57825153587652	2007	5265	450	3	42
339	2695500	1270500	8.708004960365349	47.57825153587652	2008	5265	450	3	41
339	2695500	1270500	8.708004960365349	47.57825153587652	2009	5265	450	3	41
339	2695500	1270500	8.708004960365349	47.57825153587652	2010	5265	450	3	37
339	2695500	1270500	8.708004960365349	47.57825153587652	2011	5265	450	3	36
339	2695500	1270500	8.708004960365349	47.57825153587652	2012	5265	450	3	39
339	2695500	1270500	8.708004960365349	47.57825153587652	2013	5265	450	3	33
339	2695500	1270500	8.708004960365349	47.57825153587652	2014	5265	450	3	37
339	2695500	1270500	8.708004960365349	47.57825153587652	2015	5265	450	3	35
339	2695500	1270500	8.708004960365349	47.57825153587652	2016	5265	450	3	36
339	2695500	1270500	8.708004960365349	47.57825153587652	2017	5265	450	3	35
339	2695500	1270500	8.708004960365349	47.57825153587652	2018	5265	450	3	33
339	2695500	1270500	8.708004960365349	47.57825153587652	2019	5265	450	3	39
339	2695500	1270500	8.708004960365349	47.57825153587652	2020	5265	450	3	33
339	2695500	1270500	8.708004960365349	47.57825153587652	2021	5265	450	3	36
339	2695500	1270500	8.708004960365349	47.57825153587652	2022	5265	450	3	38
339	2695500	1270500	8.708004960365349	47.57825153587652	2023	5265	450	3	32
339	2695500	1270500	8.708004960365349	47.57825153587652	2024	5265	450	3	38
340	2695500	1286500	8.711454764370414	47.72212689407993	1999	5224	450	3	36
340	2695500	1286500	8.711454764370414	47.72212689407993	2000	5224	450	3	33
340	2695500	1286500	8.711454764370414	47.72212689407993	2001	5224	450	3	48
340	2695500	1286500	8.711454764370414	47.72212689407993	2002	5224	450	3	42
340	2695500	1286500	8.711454764370414	47.72212689407993	2003	5224	450	3	35
340	2695500	1286500	8.711454764370414	47.72212689407993	2004	5224	450	3	39
340	2695500	1286500	8.711454764370414	47.72212689407993	2005	5224	450	3	35
340	2695500	1286500	8.711454764370414	47.72212689407993	2006	5224	450	3	37
340	2695500	1286500	8.711454764370414	47.72212689407993	2007	5224	450	3	35
340	2695500	1286500	8.711454764370414	47.72212689407993	2008	5224	450	3	42
340	2695500	1286500	8.711454764370414	47.72212689407993	2009	5224	450	3	44
340	2695500	1286500	8.711454764370414	47.72212689407993	2010	5224	450	3	35
340	2695500	1286500	8.711454764370414	47.72212689407993	2011	5224	450	3	39
340	2695500	1286500	8.711454764370414	47.72212689407993	2012	5224	450	3	36
340	2695500	1286500	8.711454764370414	47.72212689407993	2013	5224	450	3	34
340	2695500	1286500	8.711454764370414	47.72212689407993	2014	5224	450	3	31
340	2695500	1286500	8.711454764370414	47.72212689407993	2015	5224	450	3	34
340	2695500	1286500	8.711454764370414	47.72212689407993	2016	5224	450	3	37
340	2695500	1286500	8.711454764370414	47.72212689407993	2017	5224	450	3	41
340	2695500	1286500	8.711454764370414	47.72212689407993	2018	5224	450	3	37
340	2695500	1286500	8.711454764370414	47.72212689407993	2019	5224	450	3	41
340	2695500	1286500	8.711454764370414	47.72212689407993	2020	5224	450	3	40
340	2695500	1286500	8.711454764370414	47.72212689407993	2021	5224	450	3	42
340	2695500	1286500	8.711454764370414	47.72212689407993	2022	5224	450	3	41
340	2695500	1286500	8.711454764370414	47.72212689407993	2023	5224	450	3	41
340	2695500	1286500	8.711454764370414	47.72212689407993	2024	5224	450	3	39
341	2696500	1124500	8.69033907728673	46.26500315741878	1999	7405	450	3	34
341	2696500	1124500	8.69033907728673	46.26500315741878	2000	7405	450	3	34
341	2696500	1124500	8.69033907728673	46.26500315741878	2001	7405	450	3	36
341	2696500	1124500	8.69033907728673	46.26500315741878	2002	7405	450	3	33
341	2696500	1124500	8.69033907728673	46.26500315741878	2003	7405	450	3	33
341	2696500	1124500	8.69033907728673	46.26500315741878	2004	7405	450	3	36
341	2696500	1124500	8.69033907728673	46.26500315741878	2005	7405	450	3	29
341	2696500	1124500	8.69033907728673	46.26500315741878	2006	7405	450	3	31
341	2696500	1124500	8.69033907728673	46.26500315741878	2007	7405	450	3	31
341	2696500	1124500	8.69033907728673	46.26500315741878	2008	7405	450	3	36
341	2696500	1124500	8.69033907728673	46.26500315741878	2009	7405	450	3	34
341	2696500	1124500	8.69033907728673	46.26500315741878	2010	7405	450	3	35
341	2696500	1124500	8.69033907728673	46.26500315741878	2011	7405	450	3	33
341	2696500	1124500	8.69033907728673	46.26500315741878	2012	7405	450	3	36
341	2696500	1124500	8.69033907728673	46.26500315741878	2013	7405	450	3	34
341	2696500	1124500	8.69033907728673	46.26500315741878	2014	7405	450	3	33
341	2696500	1124500	8.69033907728673	46.26500315741878	2015	7405	450	3	39
341	2696500	1124500	8.69033907728673	46.26500315741878	2016	7405	450	3	36
341	2696500	1124500	8.69033907728673	46.26500315741878	2017	7405	450	3	37
341	2696500	1124500	8.69033907728673	46.26500315741878	2018	7405	450	3	37
341	2696500	1124500	8.69033907728673	46.26500315741878	2019	7405	450	3	37
341	2696500	1124500	8.69033907728673	46.26500315741878	2020	7405	450	3	35
341	2696500	1124500	8.69033907728673	46.26500315741878	2021	7405	450	3	41
341	2696500	1124500	8.69033907728673	46.26500315741878	2022	7405	450	3	36
341	2696500	1124500	8.69033907728673	46.26500315741878	2023	7405	450	3	34
341	2696500	1124500	8.69033907728673	46.26500315741878	2024	7405	450	3	36
342	2697500	1157500	8.710244449847865	46.56167579054192	1999	3417	2350	2	6
342	2697500	1157500	8.710244449847865	46.56167579054192	2000	3417	2350	2	12
342	2697500	1157500	8.710244449847865	46.56167579054192	2001	3417	2350	2	11
342	2697500	1157500	8.710244449847865	46.56167579054192	2002	3417	2350	2	15
342	2697500	1157500	8.710244449847865	46.56167579054192	2003	3417	2350	2	16
342	2697500	1157500	8.710244449847865	46.56167579054192	2004	3417	2350	2	10
342	2697500	1157500	8.710244449847865	46.56167579054192	2005	3417	2350	2	15
342	2697500	1157500	8.710244449847865	46.56167579054192	2006	3417	2350	2	12
342	2697500	1157500	8.710244449847865	46.56167579054192	2007	3417	2350	2	10
342	2697500	1157500	8.710244449847865	46.56167579054192	2008	3417	2350	2	9
342	2697500	1157500	8.710244449847865	46.56167579054192	2009	3417	2350	2	12
342	2697500	1157500	8.710244449847865	46.56167579054192	2010	3417	2350	2	7
342	2697500	1157500	8.710244449847865	46.56167579054192	2012	3417	2350	2	7
342	2697500	1157500	8.710244449847865	46.56167579054192	2013	3417	2350	2	6
342	2697500	1157500	8.710244449847865	46.56167579054192	2014	3417	2350	2	7
342	2697500	1157500	8.710244449847865	46.56167579054192	2015	3417	2350	2	8
342	2697500	1157500	8.710244449847865	46.56167579054192	2016	3417	2350	2	9
342	2697500	1157500	8.710244449847865	46.56167579054192	2017	3417	2350	2	8
342	2697500	1157500	8.710244449847865	46.56167579054192	2018	3417	2350	2	6
342	2697500	1157500	8.710244449847865	46.56167579054192	2019	3417	2350	2	8
342	2697500	1157500	8.710244449847865	46.56167579054192	2020	3417	2350	2	10
342	2697500	1157500	8.710244449847865	46.56167579054192	2021	3417	2350	2	9
342	2697500	1157500	8.710244449847865	46.56167579054192	2022	3417	2350	2	6
342	2697500	1157500	8.710244449847865	46.56167579054192	2023	3417	2350	2	9
342	2697500	1157500	8.710244449847865	46.56167579054192	2024	3417	2350	2	10
343	2701500	1166500	8.764386359450947	46.64202922965913	1999	6716	1850	2	22
343	2701500	1166500	8.764386359450947	46.64202922965913	2000	6716	1850	2	31
343	2701500	1166500	8.764386359450947	46.64202922965913	2001	6716	1850	2	27
343	2701500	1166500	8.764386359450947	46.64202922965913	2002	6716	1850	2	25
343	2701500	1166500	8.764386359450947	46.64202922965913	2003	6716	1850	2	15
343	2701500	1166500	8.764386359450947	46.64202922965913	2004	6716	1850	2	28
343	2701500	1166500	8.764386359450947	46.64202922965913	2005	6716	1850	2	27
343	2701500	1166500	8.764386359450947	46.64202922965913	2006	6716	1850	2	26
343	2701500	1166500	8.764386359450947	46.64202922965913	2007	6716	1850	2	36
343	2701500	1166500	8.764386359450947	46.64202922965913	2008	6716	1850	2	33
343	2701500	1166500	8.764386359450947	46.64202922965913	2009	6716	1850	2	29
343	2701500	1166500	8.764386359450947	46.64202922965913	2010	6716	1850	2	34
343	2701500	1166500	8.764386359450947	46.64202922965913	2011	6716	1850	2	34
343	2701500	1166500	8.764386359450947	46.64202922965913	2012	6716	1850	2	27
343	2701500	1166500	8.764386359450947	46.64202922965913	2013	6716	1850	2	32
343	2701500	1166500	8.764386359450947	46.64202922965913	2014	6716	1850	2	34
343	2701500	1166500	8.764386359450947	46.64202922965913	2015	6716	1850	2	39
343	2701500	1166500	8.764386359450947	46.64202922965913	2016	6716	1850	2	40
343	2701500	1166500	8.764386359450947	46.64202922965913	2017	6716	1850	2	29
343	2701500	1166500	8.764386359450947	46.64202922965913	2018	6716	1850	2	27
343	2701500	1166500	8.764386359450947	46.64202922965913	2020	6716	1850	2	29
343	2701500	1166500	8.764386359450947	46.64202922965913	2021	6716	1850	2	35
343	2701500	1166500	8.764386359450947	46.64202922965913	2022	6716	1850	2	36
343	2701500	1166500	8.764386359450947	46.64202922965913	2023	6716	1850	2	39
343	2701500	1166500	8.764386359450947	46.64202922965913	2024	6716	1850	2	37
344	2701500	1198500	8.771485882222276	46.92984040658246	1999	4969	1350	3	29
344	2701500	1198500	8.771485882222276	46.92984040658246	2000	4969	1350	3	27
344	2701500	1198500	8.771485882222276	46.92984040658246	2001	4969	1350	3	34
344	2701500	1198500	8.771485882222276	46.92984040658246	2002	4969	1350	3	31
344	2701500	1198500	8.771485882222276	46.92984040658246	2003	4969	1350	3	36
344	2701500	1198500	8.771485882222276	46.92984040658246	2004	4969	1350	3	38
344	2701500	1198500	8.771485882222276	46.92984040658246	2005	4969	1350	3	30
344	2701500	1198500	8.771485882222276	46.92984040658246	2006	4969	1350	3	31
344	2701500	1198500	8.771485882222276	46.92984040658246	2007	4969	1350	3	31
344	2701500	1198500	8.771485882222276	46.92984040658246	2008	4969	1350	3	27
344	2701500	1198500	8.771485882222276	46.92984040658246	2009	4969	1350	3	29
344	2701500	1198500	8.771485882222276	46.92984040658246	2010	4969	1350	3	32
344	2701500	1198500	8.771485882222276	46.92984040658246	2011	4969	1350	3	32
344	2701500	1198500	8.771485882222276	46.92984040658246	2012	4969	1350	3	35
344	2701500	1198500	8.771485882222276	46.92984040658246	2013	4969	1350	3	36
344	2701500	1198500	8.771485882222276	46.92984040658246	2014	4969	1350	3	34
344	2701500	1198500	8.771485882222276	46.92984040658246	2015	4969	1350	3	37
344	2701500	1198500	8.771485882222276	46.92984040658246	2016	4969	1350	3	37
344	2701500	1198500	8.771485882222276	46.92984040658246	2017	4969	1350	3	35
344	2701500	1198500	8.771485882222276	46.92984040658246	2018	4969	1350	3	32
344	2701500	1198500	8.771485882222276	46.92984040658246	2019	4969	1350	3	40
344	2701500	1198500	8.771485882222276	46.92984040658246	2020	4969	1350	3	37
344	2701500	1198500	8.771485882222276	46.92984040658246	2021	4969	1350	3	39
344	2701500	1198500	8.771485882222276	46.92984040658246	2022	4969	1350	3	37
344	2701500	1198500	8.771485882222276	46.92984040658246	2023	4969	1350	3	37
344	2701500	1198500	8.771485882222276	46.92984040658246	2024	4969	1350	3	37
345	2701500	1262500	8.785915702291108	47.50541169956753	2000	5459	450	3	31
345	2701500	1262500	8.785915702291108	47.50541169956753	2001	5459	450	3	34
345	2701500	1262500	8.785915702291108	47.50541169956753	2002	5459	450	3	37
345	2701500	1262500	8.785915702291108	47.50541169956753	2003	5459	450	3	30
345	2701500	1262500	8.785915702291108	47.50541169956753	2004	5459	450	3	34
345	2701500	1262500	8.785915702291108	47.50541169956753	2005	5459	450	3	30
345	2701500	1262500	8.785915702291108	47.50541169956753	2006	5459	450	3	26
345	2701500	1262500	8.785915702291108	47.50541169956753	2007	5459	450	3	30
345	2701500	1262500	8.785915702291108	47.50541169956753	2008	5459	450	3	29
345	2701500	1262500	8.785915702291108	47.50541169956753	2009	5459	450	3	27
345	2701500	1262500	8.785915702291108	47.50541169956753	2010	5459	450	3	32
345	2701500	1262500	8.785915702291108	47.50541169956753	2011	5459	450	3	28
345	2701500	1262500	8.785915702291108	47.50541169956753	2012	5459	450	3	29
345	2701500	1262500	8.785915702291108	47.50541169956753	2013	5459	450	3	28
345	2701500	1262500	8.785915702291108	47.50541169956753	2014	5459	450	3	29
345	2701500	1262500	8.785915702291108	47.50541169956753	2015	5459	450	3	28
345	2701500	1262500	8.785915702291108	47.50541169956753	2016	5459	450	3	32
345	2701500	1262500	8.785915702291108	47.50541169956753	2017	5459	450	3	28
345	2701500	1262500	8.785915702291108	47.50541169956753	2018	5459	450	3	29
345	2701500	1262500	8.785915702291108	47.50541169956753	2019	5459	450	3	36
345	2701500	1262500	8.785915702291108	47.50541169956753	2020	5459	450	3	30
345	2701500	1262500	8.785915702291108	47.50541169956753	2021	5459	450	3	31
345	2701500	1262500	8.785915702291108	47.50541169956753	2022	5459	450	3	31
345	2701500	1262500	8.785915702291108	47.50541169956753	2023	5459	450	3	30
345	2701500	1262500	8.785915702291108	47.50541169956753	2024	5459	450	3	29
346	2704500	1116500	8.792296569051524	46.1918533105473	1999	5755	1150	3	28
346	2704500	1116500	8.792296569051524	46.1918533105473	2000	5755	1150	3	27
346	2704500	1116500	8.792296569051524	46.1918533105473	2001	5755	1150	3	32
346	2704500	1116500	8.792296569051524	46.1918533105473	2002	5755	1150	3	30
346	2704500	1116500	8.792296569051524	46.1918533105473	2003	5755	1150	3	30
346	2704500	1116500	8.792296569051524	46.1918533105473	2004	5755	1150	3	31
[truncated: 4,853 more rows]
